# Supplementary material for: antiSMASH 4.0—improvements in chemistry prediction and gene cluster boundary identification
Source: Nucleic Acids Res. 2017 Apr 28;45(Web Server issue):W36–41. doi: 10.1093/nar/gkx319 (PMC5570095; doi:10.1093/nar/gkx319)
Supplement: Supplementary Data [file gkx319_Supp.zip]

Archive with 2 entries (2 files):
- nar-00613-web-b-2017-File004.docx
- nar-00613-web-b-2017-File005.xlsx
