# Supplementary material for: antiSMASH 4.0—improvements in chemistry prediction and gene cluster boundary identification
Source: Nucleic Acids Res. 2017 Apr 28;45(Web Server issue):W36–41. doi: 10.1093/nar/gkx319 (PMC5570095; doi:10.1093/nar/gkx319)
Supplement: Supplementary Data [file gkx319_Supp.zip › nar-00613-web-b-2017-File005.xlsx]

## Sheet: Sheet1
Description	Molecule Type	Name	Organism
(–)-Germacradien-4-ol Synthase	1,10 (STC)	AB621338 (Streptomyces citricolor NBRC 13005)	Streptomyces citricolor NBRC 13005
(–)-epi-a-Bisabolol Synthase	1,6 (STC)	AB621339 (Streptomyces citricolor NBRC 13005)	Streptomyces citricolor NBRC 13005
Terpene Cyclase	-	ABV97190 (Salinispora arenicola CNS-205)	Salinispora arenicola CNS-205
Terpene Cyclase	-	ACG70951 (Planobispora rosea ATCC 53773)	Planobispora rosea ATCC 53773
Terpene Cyclase	-	ACY98649 (Thermomonospora curvata DSM 43183)	Thermomonospora curvata DSM 43183
Terpene Cyclase	-	ACY99337 (Thermomonospora curvata DSM 43183)	Thermomonospora curvata DSM 43183
Terpene Cyclase	-	ADI04201 (Streptomyces bingchenggensis BCW-1)	Streptomyces bingchenggensis BCW-1
Pentalenene Synthase	1,11 (STC)	ADO85578 (Streptomyces arenae Tü 469)	Streptomyces arenae Tü 469
(+)-(1(10)E,4E,6S,7R)-Germacradien-6-ol	1,10 (STC)	ADW03055 (Streptomyces pratensis ATCC 33331)	Streptomyces pratensis ATCC 33331
7-epi-a-Eudesmol Synthase	1,10 (STC)	ADW05938 (Streptomyces pratensis ATCC 33331)	Streptomyces pratensis ATCC 33331
epi-Isozizaene Synthase	1,6 (STC)	AEY91602 (Streptomyces hygroscopicus subsp. jinggangensis 5008)	Streptomyces hygroscopicus subsp. jinggangensis 5008
Isoafricanol Synthase	1,11 (STC)	AGP60051 (Streptomyces rapamycinicus NRRL 5491)	Streptomyces rapamycinicus NRRL 5491
Terpene Cyclase	-	AHE30210 (Burkholderia pseudomallei NCTC 13178)	Burkholderia pseudomallei NCTC 13178
Terpene Cyclase	-	AHY45426 (Rubrobacter radiotolerans RSPS-4)	Rubrobacter radiotolerans RSPS-4
Terpene Cyclase	-	AIC93227 (Bacillus lehensis G1)	Bacillus lehensis G1
Terpene Cyclase	-	AIJ11062 (Streptomyces lividans TK24)	Streptomyces lividans TK24
epi-Isozizaene Synthase	1,6 (STC)	AIJ13444 (Streptomyces lividans TK24)	Streptomyces lividans TK24
Terpene Cyclase	-	AIP00115 (Burkholderia pseudomallei BEX)	Burkholderia pseudomallei BEX
Terpene Cyclase	-	AJK59647 (Amycolatopsis lurida NRRL 2430)	Amycolatopsis lurida NRRL 2430
Terpene Cyclase	-	AKG42538 (Streptomyces xiamenensis 318)	Streptomyces xiamenensis 318
Terpene Cyclase	-	AKG45611 (Streptomyces xiamenensis 318)	Streptomyces xiamenensis 318
epi-Isozizaene Synthase	1,6 (STC)	AKJ10899 (Streptomyces incarnatus NRRL 8089)	Streptomyces incarnatus NRRL 8089
(–)-a-Amorphene Synthase	1,10 (STC)	AKJ14989 (Streptomyces incarnatus NRRL 8089)	Streptomyces incarnatus NRRL 8089
Terpene Cyclase	-	AKJ15064 (Streptomyces incarnatus NRRL 8089)	Streptomyces incarnatus NRRL 8089
epi-Isozizaene Synthase	1,6 (STC)	AKN70806 (Streptomyces sp. PBH53)	Streptomyces sp. PBH53
(–)-Isohirsut-4-ene Synthase	1,11 (STC)	AKN75731 (Streptomyces sp. PBH53)	Streptomyces sp. PBH53
Terpene Cyclase	-	ALF56009 (Nostoc piscinale CENA21)	Nostoc piscinale CENA21
epi-Isozizaene Synthase	1,6 (STC)	ALO96063 (Streptomyces hygroscopicus subsp. limoneus KCTC 1717)	Streptomyces hygroscopicus subsp. limoneus KCTC 1717
Cyclooctat-9-en-7-ol Synthase	1,11 (DTC)	BAI44338 (Streptomyces melanosporofaciens MI614-43F2)	Streptomyces melanosporofaciens MI614-43F2
(R)-Nephthenol Synthase	1,14 (DTC)	BAM78697 (Streptomyces sp. SANK 60404)	Streptomyces sp. SANK 60404
Terpene Cyclase	-	BAM78698 (Streptomyces sp. SANK 60404)	Streptomyces sp. SANK 60404
Terpene Cyclase	-	BAP30998 (Chryseobacterium sp. StRB126)	Chryseobacterium sp. StRB126
Terpene Cyclase	-	BAP31001 (Chryseobacterium sp. StRB126)	Chryseobacterium sp. StRB126
Pentalenene Synthase	1,11 (STC)	BAP82197 (Streptomyces cyaneogriseus subsp. noncyanogenus NRRL 15773)	Streptomyces cyaneogriseus subsp. noncyanogenus NRRL 15773
Cyclooctat-7(8),10(14)-diene Synthase	1,11 (DTC)	BAP82203 (Streptomyces lactacystinaeus OM-6519)	Streptomyces lactacystinaeus OM-6519
(–)-Germacradien-4-ol Synthase	1,10 (STC)	BAP82213 (Streptomyces lactacystinaeus OM-6519)	Streptomyces lactacystinaeus OM-6519
(–)-Isohirsut-4-ene Synthase	1,11 (STC)	BAP82216 (Streptomyces lactacystinaeus OM-6519)	Streptomyces lactacystinaeus OM-6519
epi-Isozizaene Synthase	1,6 (STC)	BAP82219 (Streptomyces cyaneogriseus subsp. noncyanogenus NRRL 15773)	Streptomyces cyaneogriseus subsp. noncyanogenus NRRL 15773
Selina-3,7(11)-diene Synthase	1,10 (STC)	BAP82223 (Streptomyces sp. SK 1894)	Streptomyces sp. SK 1894
Terpene Cyclase	-	BAP82226 (Streptomyces sp. ND90)	Streptomyces sp. ND90
Odyverdiene Synthase	1,10 (DTC)	BAP82229 (Streptomyces sp. ND90)	Streptomyces sp. ND90
Terpene Cyclase	-	BAU07809 (Fischerella sp. NIES-3754)	Fischerella sp. NIES-3754
(+)-Isodauc-8-en-11-ol Synthase	1,7 (STC)	CCA53839 (Streptomyces venezuelae ATCC 10712)	Streptomyces venezuelae ATCC 10712
Terpene Cyclase	-	CCK25819 (Streptomyces davawensis JCM 4913)	Streptomyces davawensis JCM 4913
Terpene Cyclase	-	CRK61654 (Alloactinosynnema sp. L-07)	Alloactinosynnema sp. L-07
Clavulatriene Synthase	1,10 (DTC)	EFG04655 (Streptomyces clavuligerus ATCC 27064)	Streptomyces clavuligerus ATCC 27064
Terpene Cyclase	-	EFG04659 (Streptomyces clavuligerus ATCC 27064)	Streptomyces clavuligerus ATCC 27064
(–)-Isohirsut-1-ene Synthase	1,11 (STC)	EFG04889 (Streptomyces clavuligerus ATCC 27064)	Streptomyces clavuligerus ATCC 27064
Tsukubadiene Synthase	1,15 (DTC)	EIF90392 (Streptomyces tsukubaensis NRRL18488)	Streptomyces tsukubaensis NRRL18488
epi-Isozizaene Synthase	1,6 (STC)	EKC91306 (Streptomyces sp. SM8)	Streptomyces sp. SM8
(–)-Neomeranol B Synthase	1,10 (STC)	EMF51443 (Streptomyces bottropensis ATCC 25435)	Streptomyces bottropensis ATCC 25435
Terpene Cyclase	-	EPX57854 (Cystobacter fuscus DSM 2262)	Cystobacter fuscus DSM 2262
Terpene Cyclase	-	GAF21671 (Bacillus sp. JCM 19047)	Bacillus sp. JCM 19047
Terpene Cyclase	-	GAJ86692 (Nocardia brasiliensis NBRC 14402)	Nocardia brasiliensis NBRC 14402
(+)-Allohedycaryol Synthase	1,10 (STC)	GAQ36407 (Mycobacterium pseudoshottsii L15)	Mycobacterium pseudoshottsii L15
Terpene Cyclase	-	KDE53648 (Bacillus pumilus 7P)	Bacillus pumilus 7P
epi-Isozizaene Synthase	1,6 (STC)	KDR64760 (Streptomyces wadayamensis A23)	Streptomyces wadayamensis A23
Terpene Cyclase	-	KDV22616 (Burkholderia cepacia JBK9)	Burkholderia cepacia JBK9
Terpene Cyclase	-	KEZ02877 (Burkholderia sp. MSh2)	Burkholderia sp. MSh2
Terpene Cyclase	-	KFB85666 (Calothrix sp. 336/3)	Calothrix sp. 336/3
Terpene Cyclase	-	KFF01737 (Chryseobacterium luteum DSM 18605)	Chryseobacterium luteum DSM 18605
Terpene Cyclase	-	KFF11263 (Chryseobacterium soli DSM 19298)	Chryseobacterium soli DSM 19298
(+)-Caryolan-1-ol Synthase	1,11 (STC)	KFK91331 (Streptomyces sp. JS01)	Streptomyces sp. JS01
Terpene Cyclase	-	KGC58196 (Burkholderia pseudomallei BFD)	Burkholderia pseudomallei BFD
Terpene Cyclase	-	KGD39940 (Burkholderia pseudomallei BEH)	Burkholderia pseudomallei BEH
Terpene Cyclase	-	KGR95762 (Burkholderia pseudomallei MSHR 7504)	Burkholderia pseudomallei MSHR 7504
Terpene Cyclase	-	KGS67602 (Burkholderia pseudomallei MSHR 4868)	Burkholderia pseudomallei MSHR 4868
Terpene Cyclase	-	KGV53884 (Burkholderia pseudomallei ABCPW 91)	Burkholderia pseudomallei ABCPW 91
Terpene Cyclase	-	KGX46119 (Burkholderia pseudomallei MSHR 2138)	Burkholderia pseudomallei MSHR 2138
epi-Isozizaene Synthase	1,6 (STC)	KIX78872 (Streptomyces sp. MBRL 601)	Streptomyces sp. MBRL 601
Terpene Cyclase	-	KJY47051 (Streptomyces sp. NRRL S-444)	Streptomyces sp. NRRL S-444
Terpene Cyclase	-	KJY47688 (Streptomyces sp. NRRL S-444)	Streptomyces sp. NRRL S-444
Selina-4(15),7(11)-diene Synthase	1,10 (STC)	KOT39256 (Streptomyces sp. NRRL WC-3701)	Streptomyces sp. NRRL WC-3701
Selina-4(15),7(11)-diene Synthase	1,10 (STC)	KOT66653 (Streptomyces rimosus subsp. rimosus NRRL WC-3869)	Streptomyces rimosus subsp. rimosus NRRL WC-3869
epi-Isozizaene Synthase	1,6 (STC)	KOU06732 (Streptomyces sp. NRRL F-4711)	Streptomyces sp. NRRL F-4711
(+)-epi-Cubenol Synthase	1,10 (STC)	KOU12187 (Streptomyces sp. NRRL F-2295)	Streptomyces sp. NRRL F-2295
Avermitilol Synthase	1,10 (STC)	KOU15422 (Streptomyces sp. WM6349)	Streptomyces sp. WM6349
Avermitilol Synthase	1,10 (STC)	KOU43456 (Streptomyces sp. WM6373)	Streptomyces sp. WM6373
Avermitilol Synthase	1,10 (STC)	KOU65405 (Streptomyces sp. IGB124)	Streptomyces sp. IGB124
Terpene Cyclase	-	KOU82416 (Streptomyces sp. XY58)	Streptomyces sp. XY58
epi-Isozizaene Synthase	1,6 (STC)	KOV73070 (Streptomyces sp. NRRL WC-3723)	Streptomyces sp. NRRL WC-3723
epi-Isozizaene Synthase	1,6 (STC)	KOV98000 (Streptomyces sp. NRRL B-1140)	Streptomyces sp. NRRL B-1140
Terpene Cyclase	-	KOX17203 (Streptomyces sp. NRRL F-6491)	Streptomyces sp. NRRL F-6491
epi-Isozizaene Synthase	1,6 (STC)	KOX39363 (Streptomyces sp. NRRL F-4707)	Streptomyces sp. NRRL F-4707
Terpene Cyclase	-	KQW01891 (Streptomyces sp. Root369)	Streptomyces sp. Root369
7-epi-a-Eudesmol Synthase	1,10 (STC)	KTF46856 (Streptomyces sp. AVP053U2)	Streptomyces sp. AVP053U2
epi-Isozizaene Synthase	1,6 (STC)	KTF48034 (Streptomyces sp. AVP053U2)	Streptomyces sp. AVP053U2
Terpene Cyclase	-	KUJ65505 (Streptomyces albus subsp. albus NRRL B-2513)	Streptomyces albus subsp. albus NRRL B-2513
epi-Isozizaene Synthase	1,6 (STC)	KUL30387 (Streptomyces regalis NRRL 3151)	Streptomyces regalis NRRL 3151
(–)-a-Amorphene Synthase	1,10 (STC)	KUL47148 (Streptomyces regalis NRRL 3151)	Streptomyces regalis NRRL 3151
Terpene Cyclase	-	KUL49345 (Streptomyces sp. NRRL S-1521)	Streptomyces sp. NRRL S-1521
Pentalenene Synthase	1,11 (STC)	KUL62741 (Streptomyces sp. NRRL S-1521)	Streptomyces sp. NRRL S-1521
epi-Isozizaene Synthase	1,6 (STC)	KUL69887 (Streptomyces sp. NRRL WC-3605)	Streptomyces sp. NRRL WC-3605
epi-Isozizaene Synthase	1,6 (STC)	KUM70729 (Streptomyces curacoi DSM 40107)	Streptomyces curacoi DSM 40107
(–)-a-Amorphene Synthase	1,10 (STC)	KUM73633 (Streptomyces curacoi DSM 40107)	Streptomyces curacoi DSM 40107
epi-Isozizaene Synthase	1,6 (STC)	KUM77860 (Streptomyces phaeopurpureus DSM 40125)	Streptomyces phaeopurpureus DSM 40125
Terpene Cyclase	-	KUM84457 (Streptomyces cellostaticus DSM 40189)	Streptomyces cellostaticus DSM 40189
epi-Isozizaene Synthase	1,6 (STC)	KUM93987 (Streptomyces cellostaticus DSM 40189)	Streptomyces cellostaticus DSM 40189
(–)-a-Amorphene Synthase	1,10 (STC)	KUM95542 (Streptomyces cellostaticus DSM 40189)	Streptomyces cellostaticus DSM 40189
epi-Isozizaene Synthase	1,6 (STC)	KUN02421 (Streptomyces yokosukanensis DSM 40224)	Streptomyces yokosukanensis DSM 40224
(–)-a-Amorphene Synthase	1,10 (STC)	KUN05933 (Streptomyces yokosukanensis DSM 40224)	Streptomyces yokosukanensis DSM 40224
epi-Isozizaene Synthase	1,6 (STC)	KUN10165 (Streptomyces ciscaucasicus DSM 40275)	Streptomyces ciscaucasicus DSM 40275
Avermitilol Synthase	1,10 (STC)	KUN35681 (Streptomyces longwoodensis DSM 41677)	Streptomyces longwoodensis DSM 41677
epi-Isozizaene Synthase	1,6 (STC)	KUN36304 (Streptomyces longwoodensis DSM 41677)	Streptomyces longwoodensis DSM 41677
epi-Isozizaene Synthase	1,6 (STC)	KUN46551 (Streptomyces olivochromogenes DSM 40451)	Streptomyces olivochromogenes DSM 40451
epi-Isozizaene Synthase	1,6 (STC)	KUN82966 (Streptomyces bungoensis DSM 41781)	Streptomyces bungoensis DSM 41781
Pentalenene Synthase	1,11 (STC)	KUN89068 (Streptomyces bungoensis DSM 41781)	Streptomyces bungoensis DSM 41781
epi-Isozizaene Synthase	1,6 (STC)	KUO04325 (Streptomyces caeruleatus NRRL B-24802)	Streptomyces caeruleatus NRRL B-24802
(–)-a-Amorphene Synthase	1,10 (STC)	KUO05057 (Streptomyces caeruleatus NRRL B-24802)	Streptomyces caeruleatus NRRL B-24802
epi-Isozizaene Synthase	1,6 (STC)	KUO11662 (Streptomyces sp. DSM 15324)	Streptomyces sp. DSM 15324
(–)-a-Amorphene Synthase	1,10 (STC)	KUO15583 (Streptomyces sp. RV15)	Streptomyces sp. RV15
epi-Isozizaene Synthase	1,6 (STC)	KUO17011 (Streptomyces sp. RV15)	Streptomyces sp. RV15
7-epi-a-Eudesmol Synthase	1,10 (STC)	KUO18204 (Streptomyces sp. RV15)	Streptomyces sp. RV15
Terpene Cyclase	-	KVM64661 (Burkholderia gladioli MSMB1756)	Burkholderia gladioli MSMB1756
epi-Isozizaene Synthase	1,6 (STC)	NP_629369 (Streptomyces coelicolor A3(2))	Streptomyces coelicolor A3(2)
Pentalenene Synthase	1,11 (STC)	Q55012 (Streptomyces exfoliatus UC5319)	Streptomyces exfoliatus UC5319
Terpene Cyclase	-	WP_002621872 (Cystobacter fuscus DSM 2262)	Cystobacter fuscus DSM 2262
epi-Isozizaene Synthase	1,6 (STC)	WP_003950762 (Streptomyces albus J1074)	Streptomyces albus J1074
Terpene Cyclase	-	WP_003952643 (Streptomyces clavuligerus ATCC 27064)	Streptomyces clavuligerus ATCC 27064
1,8-Cineol Synthase	1,6 (MTC)	WP_003952918 (Streptomyces clavuligerus ATCC 27064)	Streptomyces clavuligerus ATCC 27064
Terpene Cyclase	-	WP_003954347 (Streptomyces clavuligerus ATCC 27064)	Streptomyces clavuligerus ATCC 27064
(–)-d-Cadinene Synthase	1,10 (STC)	WP_003954606 (Streptomyces clavuligerus ATCC 27064)	Streptomyces clavuligerus ATCC 27064
Terpene Cyclase	-	WP_003955126 (Streptomyces clavuligerus ATCC 27064)	Streptomyces clavuligerus ATCC 27064
(+)-Intermedeol Synthase	1,10 (STC)	WP_003955204 (Streptomyces clavuligerus ATCC 27064)	Streptomyces clavuligerus ATCC 27064
(+)-T-Muurolol Synthase	1,10 (STC)	WP_003956090 (Streptomyces clavuligerus ATCC 27064)	Streptomyces clavuligerus ATCC 27064
(R)-Linalool/(R)-Nerolidol Synthase	linear (MTC)	WP_003957954 (Streptomyces clavuligerus ATCC 27064)	Streptomyces clavuligerus ATCC 27064
Terpene Cyclase	-	WP_003962821 (Streptomyces clavuligerus ATCC 27064)	Streptomyces clavuligerus ATCC 27064
Terpene Cyclase	-	WP_003963174 (Streptomyces clavuligerus ATCC 27064)	Streptomyces clavuligerus ATCC 27064
Hydropyrene Synthase	1,10 (DTC)	WP_003963279 (Streptomyces clavuligerus ATCC 27064)	Streptomyces clavuligerus ATCC 27064
African-2-ene Synthase	1,11 (STC)	WP_003963391 (Streptomyces clavuligerus ATCC 27064)	Streptomyces clavuligerus ATCC 27064
(+)-Caryolan-1-ol Synthase	1,11 (STC)	WP_003966157 (Streptomyces griseus XylebKG-1)	Streptomyces griseus XylebKG-1
(+)-epi-Cubenol Synthase	1,10 (STC)	WP_003970379 (Streptomyces griseus XylebKG-1)	Streptomyces griseus XylebKG-1
epi-Isozizaene Synthase	1,6 (STC)	WP_003973750 (Streptomyces lividans 1326)	Streptomyces lividans 1326
Terpene Cyclase	-	WP_003978790 (Streptomyces lividans 1326)	Streptomyces lividans 1326
Selina-4(15),7(11)-diene Synthase	1,10 (STC)	WP_003982050 (Streptomyces rimosus ATCC 10970)	Streptomyces rimosus ATCC 10970
epi-Isozizaene Synthase	1,6 (STC)	WP_003992851 (Streptomyces viridochromogenes DSM 40736)	Streptomyces viridochromogenes DSM 40736
7-epi-a-Eudesmol Synthase	1,10 (STC)	WP_003994861 (Streptomyces viridochromogenes DSM 40736)	Streptomyces viridochromogenes DSM 40736
epi-Isozizaene Synthase	1,6 (STC)	WP_003998044 (Streptomyces viridochromogenes Tü 57)	Streptomyces viridochromogenes Tü 57
Terpene Cyclase	-	WP_004528517 (Burkholderia pseudomallei 1106a)	Burkholderia pseudomallei 1106a
Terpene Cyclase	-	WP_004545909 (Burkholderia pseudomallei 576)	Burkholderia pseudomallei 576
Terpene Cyclase	-	WP_004557356 (Burkholderia pseudomallei MSHR 1043)	Burkholderia pseudomallei MSHR 1043
Terpene Cyclase	-	WP_004560970 (Amycolatopsis vancoresmycina DSM 44592)	Amycolatopsis vancoresmycina DSM 44592
epi-Isozizaene Synthase	1,6 (STC)	WP_004925880 (Streptomyces griseoflavus Tü 4000)	Streptomyces griseoflavus Tü 4000
Terpene Cyclase	-	WP_004942276 (Streptomyces mobaraensis NBRC 13819)	Streptomyces mobaraensis NBRC 13819
Terpene Cyclase	-	WP_004952004 (Streptomyces mobaraensis NBRC 13819)	Streptomyces mobaraensis NBRC 13819
Terpene Cyclase	-	WP_004954459 (Streptomyces mobaraensis NBRC 13819)	Streptomyces mobaraensis NBRC 13819
Terpene Cyclase	-	WP_004954463 (Streptomyces mobaraensis NBRC 13819)	Streptomyces mobaraensis NBRC 13819
epi-Isozizaene Synthase	1,6 (STC)	WP_004983599 (Streptomyces ghanaensis ATCC 14672)	Streptomyces ghanaensis ATCC 14672
Terpene Cyclase	-	WP_005159832 (Amycolatopsis azurea DSM 43854)	Amycolatopsis azurea DSM 43854
Selina-4(15),7(11)-diene Synthase	1,10 (STC)	WP_005317515 (Streptomyces pristinaespiralis ATCC 25486)	Streptomyces pristinaespiralis ATCC 25486
Pristinol Synthase	1,11 (STC)	WP_005320742 (Streptomyces pristinaespiralis ATCC 25486)	Streptomyces pristinaespiralis ATCC 25486
(+)-epi-Cubenol Synthase	1,10 (STC)	WP_006123155 (Streptomyces filamentosus NRRL 15998)	Streptomyces filamentosus NRRL 15998
(+)-Caryolan-1-ol Synthase	1,11 (STC)	WP_006127692 (Streptomyces filamentosus NRRL 15998)	Streptomyces filamentosus NRRL 15998
Avermitilol Synthase	1,10 (STC)	WP_006140505 (Streptomyces griseoaurantiacus M045)	Streptomyces griseoaurantiacus M045
epi-Isozizaene Synthase	1,6 (STC)	WP_006142305 (Streptomyces griseoaurantiacus M045)	Streptomyces griseoaurantiacus M045
Terpene Cyclase	-	WP_006345717 (Streptomyces tsukubaensis NRRL 18488)	Streptomyces tsukubaensis NRRL 18488
Selina-4(15),7(11)-diene Synthase	1,10 (STC)	WP_006347937 (Streptomyces tsukubaensis NRRL 18488)	Streptomyces tsukubaensis NRRL 18488
Selina-3,7(11)-diene Synthase	1,10 (STC)	WP_006348376 (Streptomyces tsukubaensis NRRL 18488)	Streptomyces tsukubaensis NRRL 18488
Terpene Cyclase	-	WP_006350396 (Streptomyces tsukubaensis NRRL 18488)	Streptomyces tsukubaensis NRRL 18488
epi-Isozizaene Synthase	1,6 (STC)	WP_006378227 (Streptomyces turgidiscabies Car8)	Streptomyces turgidiscabies Car8
Terpene Cyclase	-	WP_006498980 (Burkholderia cenocepacia H111)	Burkholderia cenocepacia H111
Terpene Cyclase	-	WP_006543057 (Frankia sp. EUN1f)	Frankia sp. EUN1f
Terpene Cyclase	-	WP_006968906 (Plesiocystis pacifica SIR-1)	Plesiocystis pacifica SIR-1
Terpene Cyclase	-	WP_006971626 (Plesiocystis pacifica SIR-1)	Plesiocystis pacifica SIR-1
Terpene Cyclase	-	WP_006972929 (Plesiocystis pacifica SIR-1)	Plesiocystis pacifica SIR-1
Terpene Cyclase	-	WP_007032722 (Amycolatopsis decaplanina DSM 44594)	Amycolatopsis decaplanina DSM 44594
Terpene Cyclase	-	WP_007268954 (Streptomyces sp. C)	Streptomyces sp. C
epi-Isozizaene Synthase	1,6 (STC)	WP_007384601 (Streptomyces sviceus ATCC 29083)	Streptomyces sviceus ATCC 29083
epi-Isozizaene Synthase	1,6 (STC)	WP_007444572 (Streptomyces coelicoflavus ZG0656)	Streptomyces coelicoflavus ZG0656
(+)-epi-Cubenol Synthase	1,10 (STC)	WP_007453210 (Streptomyces sp. W007)	Streptomyces sp. W007
Terpene Cyclase	-	WP_007454512 (Micromonospora lupini Lupac 08)	Micromonospora lupini Lupac 08
(+)-Caryolan-1-ol Synthase	1,11 (STC)	WP_007457212 (Streptomyces sp. W007)	Streptomyces sp. W007
epi-Isozizaene Synthase	1,6 (STC)	WP_007491211 (Streptomyces zinciresistens K42)	Streptomyces zinciresistens K42
Terpene Cyclase	-	WP_007506822 (Frankia sp. CN3)	Frankia sp. CN3
Terpene Cyclase	-	WP_007516020 (Frankia sp. CN3)	Frankia sp. CN3
Terpene Cyclase	-	WP_007539448 (Rhizobium mesoamericanum STM3625)	Rhizobium mesoamericanum STM3625
epi-Zizaene Synthase	1,6 (STC)	WP_007822235 (Streptomyces sp. Tü 6071)	Streptomyces sp. Tü 6071
Terpene Cyclase	-	WP_007839537 (Chryseobacterium sp. CF314)	Chryseobacterium sp. CF314
Terpene Cyclase	-	WP_007841425 (Chryseobacterium sp. CF314)	Chryseobacterium sp. CF314
Terpene Cyclase	-	WP_007843857 (Chryseobacterium sp. CF314)	Chryseobacterium sp. CF314
Terpene Cyclase	-	WP_007843863 (Chryseobacterium sp. CF314)	Chryseobacterium sp. CF314
Terpene Cyclase	-	WP_007843864 (Chryseobacterium sp. CF314)	Chryseobacterium sp. CF314
Terpene Cyclase	-	WP_007904708 (Ktedonobacter racemifer DSM 44963)	Ktedonobacter racemifer DSM 44963
epi-Isozizaene Synthase	1,6 (STC)	WP_008415715 (Streptomyces sp. CNY228)	Streptomyces sp. CNY228
Avermitilol Synthase	1,10 (STC)	WP_008735191 (Streptomyces sp. Mg1)	Streptomyces sp. Mg1
Terpene Cyclase	-	WP_008735522 (Streptomyces sp. Mg1)	Streptomyces sp. Mg1
Terpene Cyclase	-	WP_008742346 (Streptomyces sp. Mg1)	Streptomyces sp. Mg1
Terpene Cyclase	-	WP_008744115 (Streptomyces sp. Mg1)	Streptomyces sp. Mg1
epi-Zizaene Synthase	1,6 (STC)	WP_008745699 (Streptomyces sp. SPB74)	Streptomyces sp. SPB74
Terpene Cyclase	-	WP_009048989 (Pseudomonas chlororaphis O6)	Pseudomonas chlororaphis O6
epi-Zizaene Synthase	1,6 (STC)	WP_009068623 (Streptomyces sp. SPB78)	Streptomyces sp. SPB78
epi-Isozizaene Synthase	1,6 (STC)	WP_009190552 (Streptomyces sp. e14)	Streptomyces sp. e14
epi-Isozizaene Synthase	1,6 (STC)	WP_009307568 (Streptomyces ipomoeae 91-03)	Streptomyces ipomoeae 91-03
Terpene Cyclase	-	WP_009459861 (Fischerella sp. JSC-11)	Fischerella sp. JSC-11
Terpene Cyclase	-	WP_009713273 (Streptomyces himastatinicus ATCC 53653)	Streptomyces himastatinicus ATCC 53653
Terpene Cyclase	-	WP_009998471 (Streptomyces clavuligerus ATCC 27064)	Streptomyces clavuligerus ATCC 27064
Terpene Cyclase	-	WP_009998474 (Streptomyces clavuligerus ATCC 27064)	Streptomyces clavuligerus ATCC 27064
7-epi-a-Eudesmol Synthase	1,10 (STC)	WP_010040594 (Streptomyces chartreusis NRRL 12338)	Streptomyces chartreusis NRRL 12338
(–)-a-Amorphene Synthase	1,10 (STC)	WP_010048704 (Streptomyces chartreusis NRRL 12338)	Streptomyces chartreusis NRRL 12338
(+)-epi-Cubenol Synthase	1,10 (STC)	WP_010057359 (Streptomyces globisporus C-1027)	Streptomyces globisporus C-1027
(+)-epi-Cubenol Synthase	1,10 (STC)	WP_010070138 (Streptomyces filamentosus NRRL 11379)	Streptomyces filamentosus NRRL 11379
(+)-Caryolan-1-ol Synthase	1,11 (STC)	WP_010072197 (Streptomyces filamentosus NRRL 11379)	Streptomyces filamentosus NRRL 11379
epi-Zizaene Synthase	1,6 (STC)	WP_010271833 (Streptomyces sp. SA3_actG)	Streptomyces sp. SA3_actG
Hedycaryol Synthase	1,10 (STC)	WP_010314578 (Saccharopolyspora spinosa NRRL 18395)	Saccharopolyspora spinosa NRRL 18395
epi-Isozizaene Synthase	1,6 (STC)	WP_010353626 (Streptomyces acidiscabies 84-104)	Streptomyces acidiscabies 84-104
Terpene Cyclase	-	WP_010449696 (Pseudomonas fuscovaginae UPB0736)	Pseudomonas fuscovaginae UPB0736
Terpene Cyclase	-	WP_010474899 (Streptomyces somaliensis DSM 40738)	Streptomyces somaliensis DSM 40738
Selina-4(15),7(11)-diene Synthase	1,10 (STC)	WP_010474926 (Streptomyces somaliensis DSM 40738)	Streptomyces somaliensis DSM 40738
epi-Isozizaene Synthase	1,6 (STC)	WP_010642405 (Streptomyces sp. S4)	Streptomyces sp. S4
Avermitilol Synthase	1,10 (STC)	WP_010981512 (Streptomyces avermitilis MA-4680)	Streptomyces avermitilis MA-4680
Pentalenene Synthase	1,11 (STC)	WP_010984429 (Streptomyces avermitilis MA-4680)	Streptomyces avermitilis MA-4680
epi-Isozizaene Synthase	1,6 (STC)	WP_010984462 (Streptomyces avermitilis MA-4680)	Streptomyces avermitilis MA-4680
Germacrene A Synthase	1,10 (STC)	WP_010998816 (Nostoc sp. PCC 7120)	Nostoc sp. PCC 7120
Germacrene A Synthase	1,10 (STC)	WP_011318775 (Anabaena variabilis ATCC 29413)	Anabaena variabilis ATCC 29413
Terpene Cyclase	-	WP_011438689 (Frankia sp. CcI3)	Frankia sp. CcI3
Terpene Cyclase	-	WP_011602533 (Frankia alni ACN14a)	Frankia alni ACN14a
Terpene Cyclase	-	WP_011852860 (Burkholderia pseudomallei 668)	Burkholderia pseudomallei 668
Terpene Cyclase	-	WP_011853233 (Burkholderia pseudomallei 668)	Burkholderia pseudomallei 668
Terpene Cyclase	-	WP_011957366 (Roseiflexus sp. RS-1)	Roseiflexus sp. RS-1
(+)-T-Muurolol Synthase	1,10 (STC)	WP_011958209 (Roseiflexus sp. RS-1)	Roseiflexus sp. RS-1
(+)-T-Muurolol Synthase	1,10 (STC)	WP_012119179 (Roseiflexus castenholzii DSM 13941)	Roseiflexus castenholzii DSM 13941
Terpene Cyclase	-	WP_012121211 (Roseiflexus castenholzii DSM 13941)	Roseiflexus castenholzii DSM 13941
Obscuronatin Synthase	1,10 (DTC)	WP_012190524 (Herpetosiphon aurantiacus DSM 785)	Herpetosiphon aurantiacus DSM 785
a-Selinene Synthase	1,10 (STC)	WP_012190525 (Herpetosiphon aurantiacus DSM 785)	Herpetosiphon aurantiacus DSM 785
10-epi-Cubebol Synthase	1,10 (STC)	WP_012238985 (Sorangium cellulosum So ce56)	Sorangium cellulosum So ce56
(+)-Eremophilene Synthase	1,10 (STC)	WP_012241161 (Sorangium cellulosum So ce56)	Sorangium cellulosum So ce56
(+)-Caryolan-1-ol Synthase	1,11 (STC)	WP_012378966 (Streptomyces griseus subsp. griseus NBRC 13350)	Streptomyces griseus subsp. griseus NBRC 13350
(+)-epi-Cubenol Synthase	1,10 (STC)	WP_012381690 (Streptomyces griseus subsp. griseus NBRC 13350)	Streptomyces griseus subsp. griseus NBRC 13350
Terpene Cyclase	-	WP_012392272 (Mycobacterium marinum M)	Mycobacterium marinum M
(+)-Allohedycaryol Synthase	1,10 (STC)	WP_012394883 (Mycobacterium marinum M)	Mycobacterium marinum M
8-epi-a-Selinene	1,10 (STC)	WP_012410187 (Nostoc punctiforme PCC 73102)	Nostoc punctiforme PCC 73102
Germacrene A Synthase	1,10 (STC)	WP_012789469 (Chitinophaga pinensis DSM 2588)	Chitinophaga pinensis DSM 2588
Terpene Cyclase	-	WP_012791584 (Chitinophaga pinensis DSM 2588)	Chitinophaga pinensis DSM 2588
Terpene Cyclase	-	WP_012791732 (Chitinophaga pinensis DSM 2588)	Chitinophaga pinensis DSM 2588
g-Cadinene Synthase	1,10 (STC)	WP_012792334 (Chitinophaga pinensis DSM 2588)	Chitinophaga pinensis DSM 2588
Terpene Cyclase	-	WP_012889323 (Streptosporangium roseum DSM 43021)	Streptosporangium roseum DSM 43021
Terpene Cyclase	-	WP_012889881 (Streptosporangium roseum DSM 43021)	Streptosporangium roseum DSM 43021
(–)-Neomeranol B Synthase	1,10 (STC)	WP_013004899 (Streptomyces scabiei 87.22)	Streptomyces scabiei 87.22
Terpene Cyclase	-	WP_013005612 (Streptomyces scabiei 87.22)	Streptomyces scabiei 87.22
Terpene Cyclase	-	WP_013181619 (Waddlia chondrophila WSU 86-1044)	Waddlia chondrophila WSU 86-1044
Terpene Cyclase	-	WP_013283553 (Micromonospora aurantiaca ATCC 27029)	Micromonospora aurantiaca ATCC 27029
Terpene Cyclase	-	WP_013473528 (Micromonospora sp. L5)	Micromonospora sp. L5
Terpene Cyclase	-	WP_013475808 (Micromonospora sp. L5)	Micromonospora sp. L5
Terpene Cyclase	-	WP_013667998 (Sphingobacterium sp. 21)	Sphingobacterium sp. 21
Terpene Cyclase	-	WP_013730983 (Verrucosispora maris AB-18-032)	Verrucosispora maris AB-18-032
Terpene Cyclase	-	WP_013735055 (Verrucosispora maris AB-18-032)	Verrucosispora maris AB-18-032
(+)-epi-Cubenol Synthase	1,10 (STC)	WP_014044793 (Streptomyces sp. SirexAA-E)	Streptomyces sp. SirexAA-E
(+)-Caryolan-1-ol Synthase	1,11 (STC)	WP_014048439 (Streptomyces sp. SirexAA-E)	Streptomyces sp. SirexAA-E
(2Z,6E)-Hedycaryol Synthase	1,10 (STC)	WP_014133196 (Kitasatospora setae KM-6054)	Kitasatospora setae KM-6054
Corvol ether Synthase	1,10 (STC)	WP_014134444 (Kitasatospora setae KM-6054)	Kitasatospora setae KM-6054
Terpene Cyclase	-	WP_014139268 (Kitasatospora setae KM-6054)	Kitasatospora setae KM-6054
Terpene Cyclase	-	WP_014150548 (Streptomyces cattleya NRRL 8057 )	Streptomyces cattleya NRRL 8057
7-epi-a-Eudesmol Synthase	1,10 (STC)	WP_014156549 (Streptomyces sp. PAMC26508)	Streptomyces sp. PAMC26508
(+)-epi-Cubenol Synthase	1,10 (STC)	WP_014157401 (Streptomyces pratensis ATCC 33331)	Streptomyces pratensis ATCC 33331
Pentalenene Synthase	1,11 (STC)	WP_014182244 (Streptomyces bingchenggensis BCW-1)	Streptomyces bingchenggensis BCW-1
Terpene Cyclase	-	WP_014266429 (Granulicella mallensis MP5ACTX8)	Granulicella mallensis MP5ACTX8
Terpene Cyclase	-	WP_014982525 (Nocardia brasiliensis ATCC 700358)	Nocardia brasiliensis ATCC 700358
Terpene Cyclase	-	WP_014983702 (Nocardia brasiliensis ATCC 700358)	Nocardia brasiliensis ATCC 700358
Terpene Cyclase	-	WP_014985606 (Nocardia brasiliensis ATCC 700358)	Nocardia brasiliensis ATCC 700358
Terpene Cyclase	-	WP_015116018 (Nostoc sp. PCC 7107)	Nostoc sp. PCC 7107
Terpene Cyclase	-	WP_015130891 (Calothrix sp. PCC 7507)	Calothrix sp. PCC 7507
Terpene Cyclase	-	WP_015139638 (Nostoc sp. PCC 7524)	Nostoc sp. PCC 7524
Terpene Cyclase	-	WP_015208093 (Cylindrospermum stagnale PCC 7417)	Cylindrospermum stagnale PCC 7417
Terpene Cyclase	-	WP_015350841 (Myxococcus stipitatus DSM 14675)	Myxococcus stipitatus DSM 14675
(+)-Allohedycaryol Synthase	1,10 (STC)	WP_015356157 (Mycobacterium liflandii 128FXT)	Mycobacterium liflandii 128FXT
(+)-epi-Cubenol Synthase	1,10 (STC)	WP_015576367 (Streptomyces sp. PAMC26508)	Streptomyces sp. PAMC26508
(+)-(1(10)E,4E,6S,7R)-Germacradien-6-ol	1,10 (STC)	WP_015578978 (Streptomyces sp. PAMC26508)	Streptomyces sp. PAMC26508
epi-Isozizaene Synthase	1,6 (STC)	WP_015657914 (Streptomyces davawensis JCM 4913)	Streptomyces davawensis JCM 4913
Terpene Cyclase	-	WP_015792165 (Catenulispora acidiphila DSM 44928)	Catenulispora acidiphila DSM 44928
Terpene Cyclase	-	WP_015793204 (Catenulispora acidiphila DSM 44928)	Catenulispora acidiphila DSM 44928
Terpene Cyclase	-	WP_016334399 (Amycolatopsis orientalis HCCB10007)	Amycolatopsis orientalis HCCB10007
Selina-4(15),7(11)-diene Synthase	1,10 (STC)	WP_016467915 (Streptomyces sp. HPH0547)	Streptomyces sp. HPH0547
7-epi-a-Eudesmol Synthase	1,10 (STC)	WP_016639922 (Streptomyces aurantiacus JA 4570)	Streptomyces aurantiacus JA 4570
epi-Isozizaene Synthase	1,6 (STC)	WP_016824675 (Streptomyces viridosporus T7A)	Streptomyces viridosporus T7A
Terpene Cyclase	-	WP_016858726 (Fischerella muscicola PCC 73103)	Fischerella muscicola PCC 73103
Terpene Cyclase	-	WP_016870049 (Fischerella muscicola PCC 7414)	Fischerella muscicola PCC 7414
Terpene Cyclase	-	WP_017313508 (Fischerella sp. PCC 9339)	Fischerella sp. PCC 9339
Terpene Cyclase	-	WP_017601571 (Nocardiopsis lucentensis DSM 44048)	Nocardiopsis lucentensis DSM 44048
Terpene Cyclase	-	WP_017740378 (Scytonema hofmanni PCC 7110)	Scytonema hofmanni PCC 7110
Terpene Cyclase	-	WP_017745037 (Scytonema hofmanni PCC 7110)	Scytonema hofmanni PCC 7110
Terpene Cyclase	-	WP_017803501 (Erwinia toletana DAPP-PG 735)	Erwinia toletana DAPP-PG 735
Terpene Cyclase	-	WP_017974886 (Actinopolyspora halophila DSM 43834)	Actinopolyspora halophila DSM 43834
(+)-epi-Cubenol Synthase	1,10 (STC)	WP_018103923 (Streptomyces sp. LaPpAH-95)	Streptomyces sp. LaPpAH-95
Terpene Cyclase	-	WP_018349754 (Longispora albida DSM 44784)	Longispora albida DSM 44784
epi-Isozizaene Synthase	1,6 (STC)	WP_018470738 (Streptomyces sp. LaPpAH-202)	Streptomyces sp. LaPpAH-202
(+)-epi-Cubenol Synthase	1,10 (STC)	WP_018490193 (Streptomyces sp. CcalMP-8W)	Streptomyces sp. CcalMP-8W
(+)-Caryolan-1-ol Synthase	1,11 (STC)	WP_018492272 (Streptomyces sp. CcalMP-8W)	Streptomyces sp. CcalMP-8W
(+)-epi-Cubenol Synthase	1,10 (STC)	WP_018512476 (Streptomyces sp. ScaeMP-e10)	Streptomyces sp. ScaeMP-e10
(+)-Caryolan-1-ol Synthase	1,11 (STC)	WP_018521236 (Streptomyces sp. KhCrAH-244)	Streptomyces sp. KhCrAH-244
(+)-epi-Cubenol Synthase	1,10 (STC)	WP_018524259 (Streptomyces sp. KhCrAH-244)	Streptomyces sp. KhCrAH-244
Terpene Cyclase	-	WP_018540694 (Streptomyces sp. MspMP-M5)	Streptomyces sp. MspMP-M5
(+)-epi-Cubenol Synthase	1,10 (STC)	WP_018551350 (Streptomyces sp. ATexAB-D23)	Streptomyces sp. ATexAB-D23
Selina-4(15),7(11)-diene Synthase	1,10 (STC)	WP_018558485 (Streptomyces sp. BoleA5)	Streptomyces sp. BoleA5
Terpene Cyclase	-	WP_018654913 (Actinomadura flavalba DSM 45200)	Actinomadura flavalba DSM 45200
Terpene Cyclase	-	WP_018785224 (Micromonospora sp. CNB394)	Micromonospora sp. CNB394
Selina-4(15),7(11)-diene Synthase	1,10 (STC)	WP_018834649 (Streptomyces sp. CNQ766)	Streptomyces sp. CNQ766
Selina-4(15),7(11)-diene Synthase	1,10 (STC)	WP_018842608 (Streptomyces sp. CNS335)	Streptomyces sp. CNS335
Selina-4(15),7(11)-diene Synthase	1,10 (STC)	WP_018846601 (Streptomyces sp. CNT372)	Streptomyces sp. CNT372
Selina-4(15),7(11)-diene Synthase	1,10 (STC)	WP_018851682 (Streptomyces sp. CNY243)	Streptomyces sp. CNY243
(+)-epi-Cubenol Synthase	1,10 (STC)	WP_018960550 (Streptomyces sp. CNB091)	Streptomyces sp. CNB091
7-epi-a-Eudesmol Synthase	1,10 (STC)	WP_019057753 (Streptomyces prunicolor NBRC 13075)	Streptomyces prunicolor NBRC 13075
Terpene Cyclase	-	WP_019064917 (Streptomyces prunicolor NBRC 13075)	Streptomyces prunicolor NBRC 13075
epi-Isozizaene Synthase	1,6 (STC)	WP_019072155 (Streptomyces sp. R1-NS-10)	Streptomyces sp. R1-NS-10
epi-Isozizaene Synthase	1,6 (STC)	WP_019326966 (Streptomyces sp. TOR3209)	Streptomyces sp. TOR3209
7-epi-a-Eudesmol Synthase	1,10 (STC)	WP_019327717 (Streptomyces sp. TOR3209)	Streptomyces sp. TOR3209
Pentalenene Synthase	1,11 (STC)	WP_019358321 (Streptomyces sp. AA1529)	Streptomyces sp. AA1529
Terpene Cyclase	-	WP_019363003 (Pseudomonas fuscovaginae ICMP 5940)	Pseudomonas fuscovaginae ICMP 5940
Terpene Cyclase	-	WP_019432975 (Streptomyces sp. AA0539)	Streptomyces sp. AA0539
Terpene Cyclase	-	WP_019491417 (Calothrix sp. PCC 7103)	Calothrix sp. PCC 7103
(+)-Caryolan-1-ol Synthase	1,11 (STC)	WP_019520929 (Streptomyces sp. KhCrAH-340)	Streptomyces sp. KhCrAH-340
Terpene Cyclase	-	WP_019630922 (Actinomadura atramentaria DSM 43919)	Actinomadura atramentaria DSM 43919
(+)-Caryolan-1-ol Synthase	1,11 (STC)	WP_019992322 (Streptomyces sp. DvalAA-83)	Streptomyces sp. DvalAA-83
Terpene Cyclase	-	WP_020117694 (Streptomyces canus 299MFChir4.1)	Streptomyces canus 299MFChir4.1
epi-Isozizaene Synthase	1,6 (STC)	WP_020119823 (Streptomyces canus 299MFChir4.1)	Streptomyces canus 299MFChir4.1
Terpene Cyclase	-	WP_020121983 (Streptomyces canus 299MFChir4.1)	Streptomyces canus 299MFChir4.1
Terpene Cyclase	-	WP_020159285 (Methylobacter marinus A45)	Methylobacter marinus A45
(–)-a-Amorphene Synthase	1,10 (STC)	WP_020270655 (Streptomyces afghaniensis 722)	Streptomyces afghaniensis 722
epi-Isozizaene Synthase	1,6 (STC)	WP_020274234 (Streptomyces afghaniensis 772)	Streptomyces afghaniensis 772
Terpene Cyclase	-	WP_020420232 (Amycolatopsis sp. ATCC 39116)	Amycolatopsis sp. ATCC 39116
Terpene Cyclase	-	WP_020420545 (Amycolatopsis sp. ATCC 39116)	Amycolatopsis sp. ATCC 39116
Terpene Cyclase	-	WP_020541535 (Nonomuraea coxensis DSM 45129)	Nonomuraea coxensis DSM 45129
Terpene Cyclase	-	WP_020546451 (Nonomuraea coxensis DSM 45129)	Nonomuraea coxensis DSM 45129
Terpene Cyclase	-	WP_020553497 (Streptomyces scabrisporus DSM 41855)	Streptomyces scabrisporus DSM 41855
Terpene Cyclase	-	WP_020554018 (Streptomyces scabrisporus DSM 41855)	Streptomyces scabrisporus DSM 41855
Terpene Cyclase	-	WP_020564867 (Methylosarcina fibrata AML-C10)	Methylosarcina fibrata AML-C10
Terpene Cyclase	-	WP_020635617 (Amycolatopsis alba DSM 44262)	Amycolatopsis alba DSM 44262
Terpene Cyclase	-	WP_020663197 (Amycolatopsis benzoatilytica DSM 43387)	Amycolatopsis benzoatilytica DSM 43387
Terpene Cyclase	-	WP_020663213 (Amycolatopsis benzoatilytica DSM 43387)	Amycolatopsis benzoatilytica DSM 43387
(+)-Allohedycaryol Synthase	1,10 (STC)	WP_020725617 (Mycobacterium marinum MB2)	Mycobacterium marinum MB2
(+)-Allohedycaryol Synthase	1,10 (STC)	WP_020787117 (Mycobacterium sp. 012931)	Mycobacterium sp. 012931
Terpene Cyclase	-	WP_020918278 (Cystobacter fuscus DSM 2262)	Cystobacter fuscus DSM 2262
epi-Isozizaene Synthase	1,6 (STC)	WP_020942162 (Streptomyces collinus Tü 365)	Streptomyces collinus Tü 365
Pentalenene Synthase	1,11 (STC)	WP_020943155 (Streptomyces collinus Tü 365)	Streptomyces collinus Tü 365
Terpene Cyclase	-	WP_021595176 (Actinomadura madurae LIID-AJ290)	Actinomadura madurae LIID-AJ290
Terpene Cyclase	-	WP_021599044 (Actinomadura madurae LIID-AJ290)	Actinomadura madurae LIID-AJ290
epi-Isozizaene Synthase	1,6 (STC)	WP_023417159 (Streptomyces sp. GBA 94-10)	Streptomyces sp. GBA 94-10
Terpene Cyclase	-	WP_023493884 (Methyloglobulus morosus KoM1)	Methyloglobulus morosus KoM1
Terpene Cyclase	-	WP_023536765 (Streptomyces niveus NCIMB 11891)	Streptomyces niveus NCIMB 11891
Terpene Cyclase	-	WP_023537347 (Streptomyces niveus NCIMB 11891)	Streptomyces niveus NCIMB 11891
epi-Isozizaene Synthase	1,6 (STC)	WP_023546875 (Streptomyces roseochromogenes DS 12.976)	Streptomyces roseochromogenes DS 12.976
Terpene Cyclase	-	WP_023553960 (Streptomyces roseochromogenes DS 12.976)	Streptomyces roseochromogenes DS 12.976
Selina-4(15),7(11)-diene Synthase	1,10 (STC)	WP_023590129 (Streptomyces thermolilacinus SPC6)	Streptomyces thermolilacinus SPC6
Terpene Cyclase	-	WP_023591148 (Streptomyces thermolilacinus SPC6)	Streptomyces thermolilacinus SPC6
(+)-epi-Cubenol Synthase	1,10 (STC)	WP_023609332 (Streptomyces sp. HCCB10043)	Streptomyces sp. HCCB10043
(+)-Caryolan-1-ol Synthase	1,11 (STC)	WP_023609483 (Streptomyces sp. HCCB10043)	Streptomyces sp. HCCB10043
Terpene Cyclase	-	WP_023840686 (Frankia sp. CcI6)	Frankia sp. CcI6
(+)-epi-Cubenol Synthase	1,10 (STC)	WP_024263258 (Streptomyces filamentosus)	Streptomyces filamentosus
Terpene Cyclase	-	WP_024299200 (Methylosarcina lacus LW14)	Methylosarcina lacus LW14
(+)-epi-Cubenol Synthase	1,10 (STC)	WP_024492972 (Streptomyces sp. AW19M42)	Streptomyces sp. AW19M42
Terpene Cyclase	-	WP_024803539 (Nocardia sp. BMG51109)	Nocardia sp. BMG51109
Terpene Cyclase	-	WP_024806295 (Nocardia sp. BMG51109)	Nocardia sp. BMG51109
epi-Isozizaene Synthase	1,6 (STC)	WP_026150642 (Streptomyces prunicolor NBRC 13075)	Streptomyces prunicolor NBRC 13075
Selina-3,7(11)-diene Synthase	1,10 (STC)	WP_026164776 (Streptomyces sp. CNS615)	Streptomyces sp. CNS615
(+)-Caryolan-1-ol Synthase	1,11 (STC)	WP_026241050 (Streptomyces sp. ScaeMP-e10)	Streptomyces sp. ScaeMP-e10
epi-Isozizaene Synthase	1,6 (STC)	WP_026243525 (Streptomyces sp. FxanaD5)	Streptomyces sp. FxanaD5
epi-Isozizaene Synthase	1,6 (STC)	WP_026248319 (Streptomyces sp. LaPpAH-108)	Streptomyces sp. LaPpAH-108
Terpene Cyclase	-	WP_026268469 (Micromonospora sp. CNB394)	Micromonospora sp. CNB394
(+)-Caryolan-1-ol Synthase	1,11 (STC)	WP_026290892 (Streptomyces sp. CNB091)	Streptomyces sp. CNB091
Terpene Cyclase	-	WP_026359996 (Amycolatopsis nigrescens DSM 44992)	Amycolatopsis nigrescens DSM 44992
Terpene Cyclase	-	WP_026719389 (Fischerella sp. PCC 9431)	Fischerella sp. PCC 9431
Terpene Cyclase	-	WP_026736531 (Fischerella sp. PCC 9605)	Fischerella sp. PCC 9605
Terpene Cyclase	-	WP_027160120 (Methylobacter luteus IMV-B-3098)	Methylobacter luteus IMV-B-3098
Terpene Cyclase	-	WP_027346185 (Hamadaea tsunoensis DSM 44101)	Hamadaea tsunoensis DSM 44101
Selina-4(15),7(11)-diene Synthase	1,10 (STC)	WP_027742371 (Streptomyces sp. CNT371)	Streptomyces sp. CNT371
Terpene Cyclase	-	WP_027751860 (Streptomyces sp. CNH099)	Streptomyces sp. CNH099
epi-Isozizaene Synthase	1,6 (STC)	WP_027757781 (Streptomyces sp. Amel2xE9)	Streptomyces sp. Amel2xE9
Terpene Cyclase	-	WP_027770881 (Streptomyces sp. CNQ329)	Streptomyces sp. CNQ329
Terpene Cyclase	-	WP_027930551 (Amycolatopsis thermoflava N1165)	Amycolatopsis thermoflava N1165
(+)-Caryolan-1-ol Synthase	1,11 (STC)	WP_028416448 (Streptomyces sp. SolWspMP-sol2th)	Streptomyces sp. SolWspMP-sol2th
epi-Isozizaene Synthase	1,6 (STC)	WP_028420376 (Streptomyces sp. GXT6)	Streptomyces sp. GXT6
Terpene Cyclase	-	WP_028427006 (Streptomyces sp. TAA040)	Streptomyces sp. TAA040
Pentalenene Synthase	1,11 (STC)	WP_028428044 (Streptomyces sp. TAA040)	Streptomyces sp. TAA040
7-epi-a-Eudesmol Synthase	1,10 (STC)	WP_028442007 (Streptomyces sp. DpondAA-B6)	Streptomyces sp. DpondAA-B6
(+)-Caryolan-1-ol Synthase	1,11 (STC)	WP_028443752 (Streptomyces sp. DpondAA-B6)	Streptomyces sp. DpondAA-B6
Terpene Cyclase	-	WP_028777381 (Shimazuella kribbensis DSM 45090)	Shimazuella kribbensis DSM 45090
7-epi-a-Eudesmol Synthase	1,10 (STC)	WP_028798633 (Streptomyces sp. 142MFCol3.1)	Streptomyces sp. 142MFCol3.1
epi-Isozizaene Synthase	1,6 (STC)	WP_028802048 (Streptomyces sp. 142MFCol3.1)	Streptomyces sp. 142MFCol3.1
Terpene Cyclase	-	WP_028802615 (Streptomyces sp. 142MFCol3.1)	Streptomyces sp. 142MFCol3.1
Terpene Cyclase	-	WP_028815211 (Streptomyces flavidovirens DSM 40150)	Streptomyces flavidovirens DSM 40150
Terpene Cyclase	-	WP_028934612 (Pseudonocardia spinosispora DSM 44797)	Pseudonocardia spinosispora DSM 44797
Terpene Cyclase	-	WP_028934660 (Pseudonocardia spinosispora DSM 44797)	Pseudonocardia spinosispora DSM 44797
Terpene Cyclase	-	WP_028934903 (Pseudonocardia spinosispora DSM 44797)	Pseudonocardia spinosispora DSM 44797
epi-Isozizaene Synthase	1,6 (STC)	WP_028959325 (Streptomyces sp. UNC401CLCol)	Streptomyces sp. UNC401CLCol
epi-Isozizaene Synthase	1,6 (STC)	WP_029181723 (Streptomyces chartreusis NRRL 12338)	Streptomyces chartreusis NRRL 12338
(+)-Caryolan-1-ol Synthase	1,11 (STC)	WP_029182233 (Streptomyces globisporus C-1027)	Streptomyces globisporus C-1027
Terpene Cyclase	-	WP_029184626 (Streptomyces acidiscabies 84-104)	Streptomyces acidiscabies 84-104
7-epi-a-Eudesmol Synthase	1,10 (STC)	WP_029384838 (Streptomyces leeuwenhoekii C34)	Streptomyces leeuwenhoekii C34
Pentalenene Synthase	1,11 (STC)	WP_029385660 (Streptomyces leeuwenhoekii C34)	Streptomyces leeuwenhoekii C34
Terpene Cyclase	-	WP_029901490 (Nocardia brasiliensis IFM 10847)	Nocardia brasiliensis IFM 10847
Terpene Cyclase	-	WP_030019073 (Streptomyces monomycini NRRL B-24309)	Streptomyces monomycini NRRL B-24309
epi-Isozizaene Synthase	1,6 (STC)	WP_030038241 (Streptomyces resistomycificus NRRL ISP-5133)	Streptomyces resistomycificus NRRL ISP-5133
(–)-a-Amorphene Synthase	1,10 (STC)	WP_030048198 (Streptomyces peruviensis NRRL ISP-5592)	Streptomyces peruviensis NRRL ISP-5592
epi-Isozizaene Synthase	1,6 (STC)	WP_030052441 (Streptomyces peruviensis NRRL ISP-5592)	Streptomyces peruviensis NRRL ISP-5592
(–)-Germacradien-4-ol Synthase	1,10 (STC)	WP_030056554 (Streptomyces pyridomyceticus NRRL ISP-5024)	Streptomyces pyridomyceticus NRRL ISP-5024
Terpene Cyclase	-	WP_030060687 (Streptomyces pyridomyceticus NRRL ISP-5024)	Streptomyces pyridomyceticus NRRL ISP-5024
Terpene Cyclase	-	WP_030070432 (Streptomyces natalensis NRRL B-5314)	Streptomyces natalensis NRRL B-5314
(+)-epi-Cubenol Synthase	1,10 (STC)	WP_030124319 (Kitasatospora papulosa)	Kitasatospora papulosa
epi-Isozizaene Synthase	1,6 (STC)	WP_030145937 (Streptomyces violaceorubidus NRRL B-16381)	Streptomyces violaceorubidus NRRL B-16381
Terpene Cyclase	-	WP_030155503 (Streptomyces sp. NRRL S-244)	Streptomyces sp. NRRL S-244
Terpene Cyclase	-	WP_030205396 (Streptomyces sp. NRRL S-87)	Streptomyces sp. NRRL S-87
Terpene Cyclase	-	WP_030212361 (Streptomyces bikiniensis NRRL ISP-5582)	Streptomyces bikiniensis NRRL ISP-5582
epi-Isozizaene Synthase	1,6 (STC)	WP_030219919 (Streptomyces sp. NRRL WC-3626)	Streptomyces sp. NRRL WC-3626
Terpene Cyclase	-	WP_030232983 (Streptomyces lavendulae subsp. lavendulae NRRL B-2774)	Streptomyces lavendulae subsp. lavendulae NRRL B-2774
Terpene Cyclase	-	WP_030245736 (Streptomyces sp. NRRL S-350)	Streptomyces sp. NRRL S-350
Terpene Cyclase	-	WP_030249874 (Streptomyces violens NRRL ISP-5597)	Streptomyces violens NRRL ISP-5597
Terpene Cyclase	-	WP_030250690 (Streptomyces violens NRRL ISP-5597)	Streptomyces violens NRRL ISP-5597
Terpene Cyclase	-	WP_030254002 (Streptacidiphilus jeojiense NRRL B-24555)	Streptacidiphilus jeojiense NRRL B-24555
Terpene Cyclase	-	WP_030261827 (Streptomyces violens NRRL ISP-5597)	Streptomyces violens NRRL ISP-5597
Terpene Cyclase	-	WP_030271952 (Micromonospora globosa NRRL B-2673)	Micromonospora globosa NRRL B-2673
Terpene Cyclase	-	WP_030273544 (Micromonospora globosa NRRL B-2673)	Micromonospora globosa NRRL B-2673
Terpene Cyclase	-	WP_030273908 (Streptomyces sp. NRRL B-24484)	Streptomyces sp. NRRL B-24484
Terpene Cyclase	-	WP_030293792 (Streptomyces katrae NRRL B-16271)	Streptomyces katrae NRRL B-16271
Terpene Cyclase	-	WP_030303067 (Streptomyces katrae NRRL B-16271)	Streptomyces katrae NRRL B-16271
Terpene Cyclase	-	WP_030311015 (Streptomyces sp. NRRL F-6131)	Streptomyces sp. NRRL F-6131
Terpene Cyclase	-	WP_030314165 (Streptomyces flavochromogenes NRRL B-2684)	Streptomyces flavochromogenes NRRL B-2684
(+)-Isodauc-8-en-11-ol Synthase	1,7 (STC)	WP_030319486 (Streptomyces flavochromogenes NRRL B-2684)	Streptomyces flavochromogenes NRRL B-2684
epi-Isozizaene Synthase	1,6 (STC)	WP_030320520 (Streptomyces sp. NRRL B-3229)	Streptomyces sp. NRRL B-3229
(+)-epi-Cubenol Synthase	1,10 (STC)	WP_030332690 (Streptomyces sp. NRRL B-1381)	Streptomyces sp. NRRL B-1381
Terpene Cyclase	-	WP_030334039 (Micromonospora parva NRRL B-2680)	Micromonospora parva NRRL B-2680
Terpene Cyclase	-	WP_030334452 (Micromonospora parva NRRL B-2680)	Micromonospora parva NRRL B-2680
epi-Isozizaene Synthase	1,6 (STC)	WP_030339030 (Streptomyces sp. NRRL S-1022)	Streptomyces sp. NRRL S-1022
Terpene Cyclase	-	WP_030349414 (Streptomyces scopuliridis RB72)	Streptomyces scopuliridis RB72
Terpene Cyclase	-	WP_030350303 (Streptomyces scopuliridis RB72)	Streptomyces scopuliridis RB72
Terpene Cyclase	-	WP_030357421 (Streptomyces ruber NRRL B-1661)	Streptomyces ruber NRRL B-1661
Terpene Cyclase	-	WP_030359854 (Streptomyces ruber NRRL B-1661)	Streptomyces ruber NRRL B-1661
Terpene Cyclase	-	WP_030364424 (Streptomyces roseoverticillatus NRRL B-3500)	Streptomyces roseoverticillatus NRRL B-3500
Terpene Cyclase	-	WP_030365025 (Streptomyces roseoverticillatus NRRL B-3500)	Streptomyces roseoverticillatus NRRL B-3500
Selina-4(15),7(11)-diene Synthase	1,10 (STC)	WP_030370218 (Streptomyces rimosus subsp. rimosus NRRL WC-3924)	Streptomyces rimosus subsp. rimosus NRRL WC-3924
Avermitilol Synthase	1,10 (STC)	WP_030389530 (Streptomyces sp. NRRL S-241)	Streptomyces sp. NRRL S-241
7-epi-a-Eudesmol Synthase	1,10 (STC)	WP_030420418 (Streptomyces sp. NRRL F-5065)	Streptomyces sp. NRRL F-5065
epi-Isozizaene Synthase	1,6 (STC)	WP_030421702 (Streptomyces sp. NRRL F-5065)	Streptomyces sp. NRRL F-5065
Terpene Cyclase	-	WP_030426588 (Allokutzneria albata NRRL B-24461)	Allokutzneria albata NRRL B-24461
Terpene Cyclase	-	WP_030428809 (Allokutzneria albata NRRL B-24461)	Allokutzneria albata NRRL B-24461
Terpene Cyclase	-	WP_030430753 (Allokutzneria albata NRRL B-24461)	Allokutzneria albata NRRL B-24461
Terpene Cyclase	-	WP_030431358 (Allokutzneria albata NRRL B-24461)	Allokutzneria albata NRRL B-24461
Terpene Cyclase	-	WP_030432512 (Allokutzneria albata NRRL B-24461)	Allokutzneria albata NRRL B-24461
Terpene Cyclase	-	WP_030432932 (Allokutzneria albata NRRL B-24461)	Allokutzneria albata NRRL B-24461
Terpene Cyclase	-	WP_030454461 (Herbidospora cretacea NRRL B-16917)	Herbidospora cretacea NRRL B-16917
Terpene Cyclase	-	WP_030500726 (Micromonospora purpureochromogenes NRRL B-2672)	Micromonospora purpureochromogenes NRRL B-2672
Terpene Cyclase	-	WP_030520792 (Nocardia rhamnosiphila NRRL B-24637)	Nocardia rhamnosiphila NRRL B-24637
Terpene Cyclase	-	WP_030560653 (Streptomyces aureocirculatus NRRL ISP-5386)	Streptomyces aureocirculatus NRRL ISP-5386
(+)-Caryolan-1-ol Synthase	1,11 (STC)	WP_030568864 (Streptomyces cyaneofuscatus NRRL B-2570)	Streptomyces cyaneofuscatus NRRL B-2570
(+)-epi-Cubenol Synthase	1,10 (STC)	WP_030573033 (Streptomyces cyaneofuscatus NRRL B-2570)	Streptomyces cyaneofuscatus NRRL B-2570
epi-Isozizaene Synthase	1,6 (STC)	WP_030574650 (Streptomyces sclerotialus NRRL B-2317)	Streptomyces sclerotialus NRRL B-2317
(+)-Caryolan-1-ol Synthase	1,11 (STC)	WP_030580026 (Streptomyces globisporus subsp. globisporus NRRL B-2709)	Streptomyces globisporus subsp. globisporus NRRL B-2709
(+)-Caryolan-1-ol Synthase	1,11 (STC)	WP_030581148 (Streptomyces anulatus NRRL B-2873)	Streptomyces anulatus NRRL B-2873
(+)-epi-Cubenol Synthase	1,10 (STC)	WP_030584158 (Streptomyces anulatus NRRL B-2873)	Streptomyces anulatus NRRL B-2873
(+)-epi-Cubenol Synthase	1,10 (STC)	WP_030589524 (Streptomyces globisporus subsp. globisporus NRRL B-2709)	Streptomyces globisporus subsp. globisporus NRRL B-2709
Terpene Cyclase	-	WP_030590851 (Streptomyces globisporus subsp. globisporus NRRL B-2709)	Streptomyces globisporus subsp. globisporus NRRL B-2709
epi-Isozizaene Synthase	1,6 (STC)	WP_030594442 (Streptomyces fulvoviolaceus NRRL B-2870)	Streptomyces fulvoviolaceus NRRL B-2870
(–)-Isohirsut-4-ene Synthase	1,11 (STC)	WP_030602427 (Streptomyces achromogenes DSM 40028)	Streptomyces achromogenes DSM 40028
epi-Isozizaene Synthase	1,6 (STC)	WP_030609776 (Streptomyces achromogenes subsp. achromogenes NRRL B-2120)	Streptomyces achromogenes subsp. achromogenes NRRL B-2120
Terpene Cyclase	-	WP_030615021 (Streptomyces sclerotialus NRRL ISP-5269)	Streptomyces sclerotialus NRRL ISP-5269
Terpene Cyclase	-	WP_030617047 (Streptomyces sclerotialus NRRL ISP-5269)	Streptomyces sclerotialus NRRL ISP-5269
Terpene Cyclase	-	WP_030624126 (Streptomyces sclerotialus NRRL ISP-5269)	Streptomyces sclerotialus NRRL ISP-5269
Selina-4(15),7(11)-diene Synthase	1,10 (STC)	WP_030627925 (Streptomyces rimosus subsp. rimosus NRRL WC-3927)	Streptomyces rimosus subsp. rimosus NRRL WC-3927
Selina-4(15),7(11)-diene Synthase	1,10 (STC)	WP_030643353 (Streptomyces rimosus subsp. rimosus NRRL WC-3930)	Streptomyces rimosus subsp. rimosus NRRL WC-3930
Terpene Cyclase	-	WP_030663498 (Streptomyces rimosus subsp. rimosus NRRL WC-3904)	Streptomyces rimosus subsp. rimosus NRRL WC-3904
Selina-4(15),7(11)-diene Synthase	1,10 (STC)	WP_030666840 (Streptomyces rimosus subsp. rimosus NRRL WC-3904)	Streptomyces rimosus subsp. rimosus NRRL WC-3904
epi-Isozizaene Synthase	1,6 (STC)	WP_030668837 (Streptomyces cellulosae NRRL B-2687)	Streptomyces cellulosae NRRL B-2687
Terpene Cyclase	-	WP_030689405 (Streptomyces sp. NRRL B-1347)	Streptomyces sp. NRRL B-1347
(+)-Isodauc-8-en-11-ol Synthase	1,7 (STC)	WP_030690542 (Streptomyces globisporus subsp. globisporus NRRL B-2293)	Streptomyces globisporus subsp. globisporus NRRL B-2293
epi-Isozizaene Synthase	1,6 (STC)	WP_030695534 (Streptomyces griseus subsp. griseus NRRL F-5621)	Streptomyces griseus subsp. griseus NRRL F-5621
Terpene Cyclase	-	WP_030699689 (Streptomyces griseus subsp. griseus NRRL F-5621)	Streptomyces griseus subsp. griseus NRRL F-5621
(+)-Caryolan-1-ol Synthase	1,11 (STC)	WP_030702670 (Streptomyces griseus subsp. griseus NRRL WC-3480)	Streptomyces griseus subsp. griseus NRRL WC-3480
(+)-epi-Cubenol Synthase	1,10 (STC)	WP_030712652 (Streptomyces griseus subsp. griseus NRRL F-5144)	Streptomyces griseus subsp. griseus NRRL F-5144
(+)-Caryolan-1-ol Synthase	1,11 (STC)	WP_030715044 (Streptomyces griseus subsp. griseus NRRL F-5144)	Streptomyces griseus subsp. griseus NRRL F-5144
Terpene Cyclase	-	WP_030733681 (Streptomyces sp. NRRL F-2890)	Streptomyces sp. NRRL F-2890
epi-Isozizaene Synthase	1,6 (STC)	WP_030741164 (Streptomyces sp. NRRL S-31)	Streptomyces sp. NRRL S-31
Terpene Cyclase	-	WP_030741526 (Streptomyces sp. NRRL F-5135)	Streptomyces sp. NRRL F-5135
Terpene Cyclase	-	WP_030772205 (Streptomyces sp. NRRL F-2664)	Streptomyces sp. NRRL F-2664
epi-Isozizaene Synthase	1,6 (STC)	WP_030784169 (Streptomyces sp. NRRL F-5008)	Streptomyces sp. NRRL F-5008
epi-Isozizaene Synthase	1,6 (STC)	WP_030787752 (Streptomyces lavenduligriseus ISP-5487)	Streptomyces lavenduligriseus ISP-5487
(+)-epi-Cubenol Synthase	1,10 (STC)	WP_030800135 (Streptomyces mediolani ASM72168v1)	Streptomyces mediolani ASM72168v1
epi-Isozizaene Synthase	1,6 (STC)	WP_030807444 (Streptomyces sp. NRRL F-2799)	Streptomyces sp. NRRL F-2799
Avermitilol Synthase	1,10 (STC)	WP_030818427 (Streptomyces sp. NRRL S-98)	Streptomyces sp. NRRL S-98
7-epi-a-Eudesmol Synthase	1,10 (STC)	WP_030821381 (Streptomyces sp. NRRL F-2305)	Streptomyces sp. NRRL F-2305
Isoafricanol Synthase	1,11 (STC)	WP_030829466 (Streptomyces hygroscopicus subsp. hygroscopicus NRRL B-1477)	Streptomyces hygroscopicus subsp. hygroscopicus NRRL B-1477
epi-Isozizaene Synthase	1,6 (STC)	WP_030835185 (Streptomyces sp. NRRL F-2305)	Streptomyces sp. NRRL F-2305
epi-Isozizaene Synthase	1,6 (STC)	WP_030851603 (Streptomyces sp. NRRL S-475)	Streptomyces sp. NRRL S-475
(+)-epi-Cubenol Synthase	1,10 (STC)	WP_030852072 (Streptomyces griseus subsp. griseus NRRL F-2227)	Streptomyces griseus subsp. griseus NRRL F-2227
Terpene Cyclase	-	WP_030856546 (Streptomyces sp. NRRL F-2747)	Streptomyces sp. NRRL F-2747
epi-Isozizaene Synthase	1,6 (STC)	WP_030860236 (Streptomyces sp. NRRL S-37)	Streptomyces sp. NRRL S-37
Terpene Cyclase	-	WP_030863867 (Streptomyces sp. NRRL F-2747)	Streptomyces sp. NRRL F-2747
(–)-a-Amorphene Synthase	1,10 (STC)	WP_030865652 (Streptomyces sp. NRRL S-37)	Streptomyces sp. NRRL S-37
Terpene Cyclase	-	WP_030874469 (Streptomyces varsoviensis NRRL B-3589)	Streptomyces varsoviensis NRRL B-3589
Terpene Cyclase	-	WP_030877649 (Streptomyces varsoviensis NRRL B-3589)	Streptomyces varsoviensis NRRL B-3589
Selina-4(15),7(11)-diene Synthase	1,10 (STC)	WP_030887587 (Streptomyces sp. NRRL S-1868)	Streptomyces sp. NRRL S-1868
Selina-4(15),7(11)-diene Synthase	1,10 (STC)	WP_030888531 (Streptomyces sp. NRRL F-5053)	Streptomyces sp. NRRL F-5053
Avermitilol Synthase	1,10 (STC)	WP_030895434 (Streptomyces virginiae NRRL ISP-5094)	Streptomyces virginiae NRRL ISP-5094
Terpene Cyclase	-	WP_030900833 (Streptomyces virginiae NRRL ISP-5094)	Streptomyces virginiae NRRL ISP-5094
Terpene Cyclase	-	WP_030905896 (Streptomyces sp. NRRL F-5126)	Streptomyces sp. NRRL F-5126
Terpene Cyclase	-	WP_030918690 (Streptosporangium amethystogenes NRRL B-2639)	Streptosporangium amethystogenes NRRL B-2639
(+)-epi-Cubenol Synthase	1,10 (STC)	WP_030918960 (Streptomyces sp. NRRL B-24720)	Streptomyces sp. NRRL B-24720
Terpene Cyclase	-	WP_030921153 (Streptosporangium amethystogenes NRRL B-2639)	Streptosporangium amethystogenes NRRL B-2639
epi-Isozizaene Synthase	1,6 (STC)	WP_030928828 (Streptomyces violaceoruber NRRL S-981)	Streptomyces violaceoruber NRRL S-981
(+)-Caryolan-1-ol Synthase	1,11 (STC)	WP_030931019 (Streptomyces sp. NRRL B-24720)	Streptomyces sp. NRRL B-24720
7-epi-a-Eudesmol Synthase	1,10 (STC)	WP_030932682 (Streptomyces sp. NRRL B-24720)	Streptomyces sp. NRRL B-24720
Terpene Cyclase	-	WP_030945909 (Streptomyces sp. NRRL S-646)	Streptomyces sp. NRRL S-646
(–)-a-Amorphene Synthase	1,10 (STC)	WP_030948477 (Streptomyces sp. NRRL F-5140)	Streptomyces sp. NRRL F-5140
Terpene Cyclase	-	WP_030950168 (Streptomyces sp. NRRL S-646)	Streptomyces sp. NRRL S-646
epi-Isozizaene Synthase	1,6 (STC)	WP_030952058 (Streptomyces sp. NRRL F-5140)	Streptomyces sp. NRRL F-5140
(–)-a-Amorphene Synthase	1,10 (STC)	WP_030953500 (Streptomyces sp. NRRL S-481)	Streptomyces sp. NRRL S-481
Avermitilol Synthase	1,10 (STC)	WP_030963144 (Streptomyces sp. NRRL S-378)	Streptomyces sp. NRRL S-378
(+)-epi-Cubenol Synthase	1,10 (STC)	WP_030968815 (Streptomyces sp. NRRL S-1824)	Streptomyces sp. NRRL S-1824
(+)-Caryolan-1-ol Synthase	1,11 (STC)	WP_030971379 (Streptomyces sp. NRRL S-1824)	Streptomyces sp. NRRL S-1824
epi-Isozizaene Synthase	1,6 (STC)	WP_030974859 (Streptomyces sp. NRRL F-4835)	Streptomyces sp. NRRL F-4835
7-epi-a-Eudesmol Synthase	1,10 (STC)	WP_030976259 (Streptomyces sp. NRRL S-1824)	Streptomyces sp. NRRL S-1824
epi-Zizaene Synthase	1,6 (STC)	WP_030995071 (Streptomyces sp. NRRL F-5630)	Streptomyces sp. NRRL F-5630
epi-Isozizaene Synthase	1,6 (STC)	WP_031016236 (Streptomyces sp. NRRL WC-3795)	Streptomyces sp. NRRL WC-3795
epi-Isozizaene Synthase	1,6 (STC)	WP_031020490 (Streptomyces sp. NRRL S-1314)	Streptomyces sp. NRRL S-1314
epi-Isozizaene Synthase	1,6 (STC)	WP_031027810 (Streptomyces sp. NRRL WC-3725)	Streptomyces sp. NRRL WC-3725
7-epi-a-Eudesmol Synthase	1,10 (STC)	WP_031031934 (Streptomyces olivaceus NRRL B-3009)	Streptomyces olivaceus NRRL B-3009
epi-Isozizaene Synthase	1,6 (STC)	WP_031038906 (Streptomyces sp. NRRL WC-3774)	Streptomyces sp. NRRL WC-3774
epi-Isozizaene Synthase	1,6 (STC)	WP_031044360 (Streptomyces sp. NRRL F-5650)	Streptomyces sp. NRRL F-5650
Terpene Cyclase	-	WP_031051181 (Streptomyces ochraceiscleroticus NRRL ISP-5594)	Streptomyces ochraceiscleroticus NRRL ISP-5594
epi-Isozizaene Synthase	1,6 (STC)	WP_031063773 (Streptomyces sp. NRRL F-5527)	Streptomyces sp. NRRL F-5527
Terpene Cyclase	-	WP_031064163 (Streptomyces ochraceiscleroticus NRRL ISP-5594)	Streptomyces ochraceiscleroticus NRRL ISP-5594
Terpene Cyclase	-	WP_031067610 (Streptomyces ochraceiscleroticus NRRL ISP-5594)	Streptomyces ochraceiscleroticus NRRL ISP-5594
Terpene Cyclase	-	WP_031071240 (Streptomyces sp. NRRL S-118)	Streptomyces sp. NRRL S-118
Selina-4(15),7(11)-diene Synthase	1,10 (STC)	WP_031078802 (Streptomyces sp. NRRL S-118)	Streptomyces sp. NRRL S-118
(+)-epi-Cubenol Synthase	1,10 (STC)	WP_031084744 (Streptomyces sp. NRRL WC-3549)	Streptomyces sp. NRRL WC-3549
Pentalenene Synthase	1,11 (STC)	WP_031092471 (Streptomyces sp. NRRL S-15)	Streptomyces sp. NRRL S-15
(+)-epi-Cubenol Synthase	1,10 (STC)	WP_031097807 (Streptomyces sp. NRRL S-15)	Streptomyces sp. NRRL S-15
(+)-(1(10)E,4E,6S,7R)-Germacradien-6-ol	1,10 (STC)	WP_031100411 (Streptomyces sp. NRRL S-15 )	Streptomyces sp. NRRL S-15
7-epi-a-Eudesmol Synthase	1,10 (STC)	WP_031104655 (Streptomyces sp. NRRL S-146)	Streptomyces sp. NRRL S-146
epi-Isozizaene Synthase	1,6 (STC)	WP_031108070 (Streptomyces sp. NRRL S-146)	Streptomyces sp. NRRL S-146
epi-Isozizaene Synthase	1,6 (STC)	WP_031114394 (Streptomyces sp. NRRL WC-3641)	Streptomyces sp. NRRL WC-3641
(–)-a-Amorphene Synthase	1,10 (STC)	WP_031114875 (Streptomyces sp. NRRL WC-3641)	Streptomyces sp. NRRL WC-3641
(+)-Caryolan-1-ol Synthase	1,11 (STC)	WP_031126208 (Streptomyces sp. NRRL S-623)	Streptomyces sp. NRRL S-623
(+)-epi-Cubenol Synthase	1,10 (STC)	WP_031127655 (Streptomyces sp. NRRL S-623)	Streptomyces sp. NRRL S-623
epi-Isozizaene Synthase	1,6 (STC)	WP_031132288 (Streptomyces flavovariabilis NRRL B-16367)	Streptomyces flavovariabilis NRRL B-16367
Terpene Cyclase	-	WP_031135375 (Streptomyces sp. NRRL WC-3719)	Streptomyces sp. NRRL WC-3719
(–)-a-Amorphene Synthase	1,10 (STC)	WP_031137230 (Streptomyces flavovariabilis NRRL B-16367)	Streptomyces flavovariabilis NRRL B-16367
Avermitilol Synthase	1,10 (STC)	WP_031143002 (Streptomyces xanthophaeus NRRL B-5414)	Streptomyces xanthophaeus NRRL B-5414
Terpene Cyclase	-	WP_031143456 (Streptomyces xanthophaeus NRRL B-5414)	Streptomyces xanthophaeus NRRL B-5414
Terpene Cyclase	-	WP_031146530 (Streptomyces xanthophaeus NRRL B-5414)	Streptomyces xanthophaeus NRRL B-5414
Terpene Cyclase	-	WP_031146649 (Streptomyces erythrochromogenes NRRL B-2112)	Streptomyces erythrochromogenes NRRL B-2112
Terpene Cyclase	-	WP_031154362 (Streptomyces xanthophaeus NRRL B-5414)	Streptomyces xanthophaeus NRRL B-5414
Terpene Cyclase	-	WP_031162591 (Streptomyces durhamensis NRRL B-3309)	Streptomyces durhamensis NRRL B-3309
(–)-a-Amorphene Synthase	1,10 (STC)	WP_031162761 (Streptomyces durhamensis NRRL B-3309)	Streptomyces durhamensis NRRL B-3309
Terpene Cyclase	-	WP_031167723 (Streptosporangium roseum NRRL B-2638)	Streptosporangium roseum NRRL B-2638
(+)-4-epi-Cubebol Synthase	1,10 (STC)	WP_031168660 (Streptosporangium roseum NRRL B-2638)	Streptosporangium roseum NRRL B-2638
epi-Isozizaene Synthase	1,6 (STC)	WP_031184769 (Streptomyces sp. NRRL F-5635)	Streptomyces sp. NRRL F-5635
Terpene Cyclase	-	WP_031192732 (Streptomyces ruber NRRL ISP-5378)	Streptomyces ruber NRRL ISP-5378
Terpene Cyclase	-	WP_031432633 (Methylomarinum vadi IT-4)	Methylomarinum vadi IT-4
epi-Isozizaene Synthase	1,6 (STC)	WP_031479432 (Streptomyces bicolor NRRL B-3897)	Streptomyces bicolor NRRL B-3897
Pristinol Synthase	1,11 (STC)	WP_031512173 (Streptomyces sp. NRRL F-5123)	Streptomyces sp. NRRL F-5123
(+)-epi-Cubenol Synthase	1,10 (STC)	WP_032756662 (Streptomyces sp. SolWspMP-sol2th)	Streptomyces sp. SolWspMP-sol2th
(+)-Caryolan-1-ol Synthase	1,11 (STC)	WP_032758641 (Streptomyces alboviridis NRRL B-1579)	Streptomyces alboviridis NRRL B-1579
(+)-epi-Cubenol Synthase	1,10 (STC)	WP_032760498 (Streptomyces alboviridis NRRL B-1579)	Streptomyces alboviridis NRRL B-1579
(+)-Caryolan-1-ol Synthase	1,11 (STC)	WP_032764071 (Streptomyces californicus NRRL B-3320)	Streptomyces californicus NRRL B-3320
(+)-epi-Cubenol Synthase	1,10 (STC)	WP_032768186 (Streptomyces sp. CNS654)	Streptomyces sp. CNS654
(+)-Caryolan-1-ol Synthase	1,11 (STC)	WP_032779061 (Streptomyces albus subsp. albus NRRL B-16041)	Streptomyces albus subsp. albus NRRL B-16041
(+)-epi-Cubenol Synthase	1,10 (STC)	WP_032780958 (Streptomyces albus subsp. albus NRRL B-16041)	Streptomyces albus subsp. albus NRRL B-16041
(+)-epi-Cubenol Synthase	1,10 (STC)	WP_032787909 (Streptomyces sp. JS01)	Streptomyces sp. JS01
(+)-Caryolan-1-ol Synthase	1,11 (STC)	WP_032792845 (Streptomyces griseus subsp. griseus NRRL F-2227)	Streptomyces griseus subsp. griseus NRRL F-2227
(+)-Caryolan-1-ol Synthase	1,11 (STC)	WP_032794425 (Streptomyces mediolani NRRL WC-3934)	Streptomyces mediolani NRRL WC-3934
Selina-4(15),7(11)-diene Synthase	1,10 (STC)	WP_033036572 (Streptomyces rimosus subsp. rimosus NRRL B-16073)	Streptomyces rimosus subsp. rimosus NRRL B-16073
Terpene Cyclase	-	WP_033090880 (Nocardia seriolae N-2927)	Nocardia seriolae N-2927
Avermitilol Synthase	1,10 (STC)	WP_033225705 (Streptomyces virginiae NRRL B-8091)	Streptomyces virginiae NRRL B-8091
epi-Isozizaene Synthase	1,6 (STC)	WP_033272654 (Streptomyces griseorubens strain JSD-1)	Streptomyces griseorubens strain JSD-1
7-epi-a-Eudesmol Synthase	1,10 (STC)	WP_033278900 (Streptomyces sp. NRRL F-525)	Streptomyces sp. NRRL F-525
epi-Isozizaene Synthase	1,6 (STC)	WP_033282067 (Streptomyces sp. NRRL F-525)	Streptomyces sp. NRRL F-525
(+)-(1(10)E,4E,6S,7R)-Germacradien-6-ol	1,10 (STC)	WP_033304182 (Streptomyces atroolivaceus NRRL ISP-5137)	Streptomyces atroolivaceus NRRL ISP-5137
(+)-epi-Cubenol Synthase	1,10 (STC)	WP_033304291 (Streptomyces atroolivaceus NRRL ISP-5137)	Streptomyces atroolivaceus NRRL ISP-5137
(–)-a-Amorphene Synthase	1,10 (STC)	WP_033307174 (Streptomyces iakyrus NRRL ISP-5482)	Streptomyces iakyrus NRRL ISP-5482
epi-Isozizaene Synthase	1,6 (STC)	WP_033314431 (Streptomyces iakyrus NRRL ISP-5482)	Streptomyces iakyrus NRRL ISP-5482
7-epi-a-Eudesmol Synthase	1,10 (STC)	WP_033319012 (Streptomyces yerevanensis NRRL B-16943)	Streptomyces yerevanensis NRRL B-16943
epi-Isozizaene Synthase	1,6 (STC)	WP_033320037 (Streptomyces yerevanensis NRRL B-16943)	Streptomyces yerevanensis NRRL B-16943
Terpene Cyclase	-	WP_033320213 (Streptomyces yerevanensis NRRL B-16943)	Streptomyces yerevanensis NRRL B-16943
Terpene Cyclase	-	WP_033340334 (Catenuloplanes japonicus NRRL B-16061)	Catenuloplanes japonicus NRRL B-16061
Pentalenene Synthase	1,11 (STC)	WP_033390759 (Kibdelosporangium aridum subsp. largum NRRL B-24462)	Kibdelosporangium aridum subsp. largum NRRL B-24462
Terpene Cyclase	-	WP_033394038 (Kibdelosporangium aridum subsp. largum NRRL B-24462)	Kibdelosporangium aridum subsp. largum NRRL B-24462
(–)-Neomeranol B Synthase	1,10 (STC)	WP_033531686 (Streptomyces galbus KCCM 41354)	Streptomyces galbus KCCM 41354
Terpene Cyclase	-	WP_033532199 (Streptomyces galbus KCCM 41354)	Streptomyces galbus KCCM 41354
Selina-4(15),7(11)-diene Synthase	1,10 (STC)	WP_033821525 (Kitasatospora sp. MBT63)	Kitasatospora sp. MBT63
epi-Isozizaene Synthase	1,6 (STC)	WP_033951094 (Streptomyces sp. CNQ431)	Streptomyces sp. CNQ431
Terpene Cyclase	-	WP_034195767 (Burkholderia cepacia ATCC 25416)	Burkholderia cepacia ATCC 25416
(–)-Germacradien-4-ol Synthase	1,10 (STC)	WP_035806300 (Kitasatospora mediocidica KCTC 9733)	Kitasatospora mediocidica KCTC 9733
Terpene Cyclase	-	WP_035852539 (Cryptosporangium arvum DSM 44712)	Cryptosporangium arvum DSM 44712
Terpene Cyclase	-	WP_035857999 (Cryptosporangium arvum DSM 44712)	Cryptosporangium arvum DSM 44712
Terpene Cyclase	-	WP_036015547 (Lentzea albidocapillata NRRL B-24057)	Lentzea albidocapillata NRRL B-24057
Terpene Cyclase	-	WP_036269005 (Methylocaldum szegediense O-12)	Methylocaldum szegediense O-12
Terpene Cyclase	-	WP_036294492 (Methylobacter whittenburyi ACM 3310)	Methylobacter whittenburyi ACM 3310
Terpene Cyclase	-	WP_036330386 (Microbispora sp. ATCC PTA-5024)	Microbispora sp. ATCC PTA-5024
Terpene Cyclase	-	WP_036373724 (Micromonospora sp. ATCC 39149)	Micromonospora sp. ATCC 39149
Terpene Cyclase	-	WP_036390788 (Micromonospora chokoriensis NRRL B-24750)	Micromonospora chokoriensis NRRL B-24750
Terpene Cyclase	-	WP_036550485 (Nocardia seriolae N-2927)	Nocardia seriolae N-2927
7-epi-a-Eudesmol Synthase	1,10 (STC)	WP_037571630 (Streptacidiphilus oryzae TH49)	Streptacidiphilus oryzae TH49
Terpene Cyclase	-	WP_037574008 (Streptacidiphilus oryzae TH49)	Streptacidiphilus oryzae TH49
epi-Isozizaene Synthase	1,6 (STC)	WP_037620838 (Streptomyces aureus NRRL B-1941)	Streptomyces aureus NRRL B-1941
Terpene Cyclase	-	WP_037635103 (Streptomyces exfoliatus NRRL B-2924)	Streptomyces exfoliatus NRRL B-2924
epi-Isozizaene Synthase	1,6 (STC)	WP_037660191 (Streptomyces griseofuscus NRRL B-5429)	Streptomyces griseofuscus NRRL B-5429
epi-Isozizaene Synthase	1,6 (STC)	WP_037674146 (Streptomyces griseus subsp. griseus NRRL WC-3645)	Streptomyces griseus subsp. griseus NRRL WC-3645
(–)-a-Amorphene Synthase	1,10 (STC)	WP_037677969 (Streptomyces griseus subsp. griseus NRRL WC-3645)	Streptomyces griseus subsp. griseus NRRL WC-3645
(–)-a-Amorphene Synthase	1,10 (STC)	WP_037681423 (Streptomyces cellulosae NRRL B-2687)	Streptomyces cellulosae NRRL B-2687
epi-Isozizaene Synthase	1,6 (STC)	WP_037685257 (Streptomyces durhamensis NRRL B-3309)	Streptomyces durhamensis NRRL B-3309
(+)-Caryolan-1-ol Synthase	1,11 (STC)	WP_037690101 (Streptomyces atratus OK008)	Streptomyces atratus OK008
(+)-epi-Cubenol Synthase	1,10 (STC)	WP_037695283 (Streptomyces atratus OK008)	Streptomyces atratus OK008
epi-Isozizaene Synthase	1,6 (STC)	WP_037719736 (Streptomyces mirabilis OV308)	Streptomyces mirabilis OV308
Selina-4(15),7(11)-diene Synthase	1,10 (STC)	WP_037740308 (Streptomyces sp. CNQ525)	Streptomyces sp. CNQ525
(–)-a-Amorphene Synthase	1,10 (STC)	WP_037745098 (Streptomyces mirabilis YR139)	Streptomyces mirabilis YR139
epi-Isozizaene Synthase	1,6 (STC)	WP_037745698 (Streptomyces mirabilis YR139)	Streptomyces mirabilis YR139
epi-Isozizaene Synthase	1,6 (STC)	WP_037760209 (Streptomyces sp. FXJ7.023)	Streptomyces sp. FXJ7.023
(–)-a-Amorphene Synthase	1,10 (STC)	WP_037761848 (Streptomyces olindensis DAUFPE 5622)	Streptomyces olindensis DAUFPE 5622
epi-Isozizaene Synthase	1,6 (STC)	WP_037766119 (Streptomyces olindensis DAUFPE 5622)	Streptomyces olindensis DAUFPE 5622
epi-Isozizaene Synthase	1,6 (STC)	WP_037774935 (Streptomyces seoulensis NRRL B-24310)	Streptomyces seoulensis NRRL B-24310
(+)-Caryolan-1-ol Synthase	1,11 (STC)	WP_037777719 (Streptomyces sp. AW19M42)	Streptomyces sp. AW19M42
Terpene Cyclase	-	WP_037793252 (Streptomyces natalensis NRRL B-5314)	Streptomyces natalensis NRRL B-5314
(+)-epi-Cubenol Synthase	1,10 (STC)	WP_037827493 (Streptomyces sp. NRRL S-325)	Streptomyces sp. NRRL S-325
(–)-a-Amorphene Synthase	1,10 (STC)	WP_037831894 (Streptomyces sp. NRRL S-475)	Streptomyces sp. NRRL S-475
(+)-Caryolan-1-ol Synthase	1,11 (STC)	WP_037842179 (Streptomyces sp. NRRL WC-3549)	Streptomyces sp. NRRL WC-3549
epi-Isozizaene Synthase	1,6 (STC)	WP_037851963 (Streptomyces sp. NRRL S-340)	Streptomyces sp. NRRL S-340
(–)-a-Amorphene Synthase	1,10 (STC)	WP_037854692 (Streptomyces sp. NRRL S-340)	Streptomyces sp. NRRL S-340
Terpene Cyclase	-	WP_037865342 (Streptomyces sp. NRRL WC-3641)	Streptomyces sp. NRRL WC-3641
(–)-a-Amorphene Synthase	1,10 (STC)	WP_037868150 (Streptomyces sp. NRRL S-813)	Streptomyces sp. NRRL S-813
epi-Isozizaene Synthase	1,6 (STC)	WP_037874580 (Streptomyces sp. PsTaAH-124)	Streptomyces sp. PsTaAH-124
(+)-Caryolan-1-ol Synthase	1,11 (STC)	WP_037879594 (Streptomyces sp. NTK 937)	Streptomyces sp. NTK 937
Terpene Cyclase	-	WP_037885979 (Streptomyces viridochromogenes Tü 57)	Streptomyces viridochromogenes Tü 57
Terpene Cyclase	-	WP_037886558 (Streptomyces sp. NRRL S-646)	Streptomyces sp. NRRL S-646
epi-Isozizaene Synthase	1,6 (STC)	WP_037891024 (Streptomyces sp. Tü 6176)	Streptomyces sp. Tü 6176
(–)-a-Amorphene Synthase	1,10 (STC)	WP_037891703 (Streptomyces viridochromogenes Tü 57)	Streptomyces viridochromogenes Tü 57
(–)-a-Amorphene Synthase	1,10 (STC)	WP_037895999 (Streptomyces sp. Tü 6176)	Streptomyces sp. Tü 6176
Terpene Cyclase	-	WP_037896889 (Streptomyces sp. NRRL S-920)	Streptomyces sp. NRRL S-920
epi-Isozizaene Synthase	1,6 (STC)	WP_037914071 (Streptomyces sp. NRRL WC-3744)	Streptomyces sp. NRRL WC-3744
Terpene Cyclase	-	WP_037935807 (Streptomyces toyocaensis NRRL 15009)	Streptomyces toyocaensis NRRL 15009
epi-Isozizaene Synthase	1,6 (STC)	WP_037937895 (Streptomyces toyocaensis NRRL 15009)	Streptomyces toyocaensis NRRL 15009
Selina-4(15),7(11)-diene Synthase	1,10 (STC)	WP_037938576 (Streptomyces sp. NRRL WC-3719)	Streptomyces sp. NRRL WC-3719
Isoafricanol Synthase	1,11 (STC)	WP_037958676 (Streptomyces sp. PRh5)	Streptomyces sp. PRh5
Terpene Cyclase	-	WP_038088027 (Tolypothrix bouteillei VB521301)	Tolypothrix bouteillei VB521301
Terpene Cyclase	-	WP_038552868 (Nocardia nova SH22a)	Nocardia nova SH22a
Cembrene C Synthase	1,14 (DTC)	WP_038683117 (Rubrobacter radiotolerans RSPS-4)	Rubrobacter radiotolerans RSPS-4
Terpene Cyclase	-	WP_039629224 (Streptomyces sp. 769)	Streptomyces sp. 769
Terpene Cyclase	-	WP_039639419 (Streptomyces sp. 769)	Streptomyces sp. 769
Terpene Cyclase	-	WP_039738167 (Hassallia byssoidea VB512170)	Hassallia byssoidea VB512170
Terpene Cyclase	-	WP_039823211 (Streptomyces xinghaiensis S187)	Streptomyces xinghaiensis S187
Terpene Cyclase	-	WP_039919297 (Amycolatopsis azurea DSM 43854)	Amycolatopsis azurea DSM 43854
(–)-a-Amorphene Synthase	1,10 (STC)	WP_039931950 (Streptomyces viridochromogenes DSM 40736)	Streptomyces viridochromogenes DSM 40736
epi-Isozizaene Synthase	1,6 (STC)	WP_039988127 (Streptomyces gancidicus BKS 13-15)	Streptomyces gancidicus BKS 13-15
Terpene Cyclase	-	WP_040248502 (Streptomyces albus DSM 41398)	Streptomyces albus DSM 41398
Terpene Cyclase	-	WP_040574574 (Methylohalobius crimeensis 10Ki)	Methylohalobius crimeensis 10Ki
Terpene Cyclase	-	WP_040833115 (Nocardia brevicatena NBRC 12119)	Nocardia brevicatena NBRC 12119
7-epi-a-Eudesmol Synthase	1,10 (STC)	WP_040877820 (Streptomyces scabrisporus DSM 41855)	Streptomyces scabrisporus DSM 41855
Terpene Cyclase	-	WP_040878195 (Streptomyces scabrisporus DSM 41855)	Streptomyces scabrisporus DSM 41855
(E)-b-Caryophyllene Synthase	1,11 (STC)	WP_041318180 (Saccharothrix espanaensis DSM 44229)	Saccharothrix espanaensis DSM 44229
Cembrene C Synthase	1,14 (DTC)	WP_041328593 (Rubrobacter xylanophilus DSM 9941)	Rubrobacter xylanophilus DSM 9941
Terpene Cyclase	-	WP_041603696 (Thioflavicoccus mobilis 8321)	Thioflavicoccus mobilis 8321
Terpene Cyclase	-	WP_041992946 (Streptomyces sp. AcH 505)	Streptomyces sp. AcH 505
epi-Isozizaene Synthase	1,6 (STC)	WP_042167719 (Streptomyces sp. NBRC 110035)	Streptomyces sp. NBRC 110035
7-epi-a-Eudesmol Synthase	1,10 (STC)	WP_042176421 (Streptomyces sp. NBRC 110035)	Streptomyces sp. NBRC 110035
Terpene Cyclase	-	WP_042178781 (Kibdelosporangium sp. MJ126-NF4)	Kibdelosporangium sp. MJ126-NF4
Terpene Cyclase	-	WP_042411385 (Streptacidiphilus carbonis NBRC 100919)	Streptacidiphilus carbonis NBRC 100919
Terpene Cyclase	-	WP_042437436 (Streptacidiphilus albus NBRC 100918)	Streptacidiphilus albus NBRC 100918
Terpene Cyclase	-	WP_042442728 (Streptacidiphilus jiangxiensis NBRC 100920)	Streptacidiphilus jiangxiensis NBRC 100920
Terpene Cyclase	-	WP_042447998 (Streptacidiphilus jiangxiensis NBRC 100920)	Streptacidiphilus jiangxiensis NBRC 100920
Terpene Cyclase	-	WP_042815834 (Streptomyces sp. RSD-27)	Streptomyces sp. RSD-27
Selina-4(15),7(11)-diene Synthase	1,10 (STC)	WP_042831905 (Streptomyces rimosus R6-500MV9-R8)	Streptomyces rimosus R6-500MV9-R8
Terpene Cyclase	-	WP_042977624 (Burkholderia vietnamiensis AU4i)	Burkholderia vietnamiensis AU4i
Isoafricanol Synthase	1,11 (STC)	WP_043239846 (Streptomyces violaceusniger Tü 4113)	Streptomyces violaceusniger Tü 4113
Terpene Cyclase	-	WP_043245474 (Streptomyces sp. HmicA12)	Streptomyces sp. HmicA12
epi-Isozizaene Synthase	1,6 (STC)	WP_043259891 (Streptomyces hokutonensis R1-NS-10)	Streptomyces hokutonensis R1-NS-10
Terpene Cyclase	-	WP_043267753 (Streptomyces sp. CT34)	Streptomyces sp. CT34
Terpene Cyclase	-	WP_043327386 (Micromonospora sp. M42)	Micromonospora sp. M42
epi-Isozizaene Synthase	1,6 (STC)	WP_043380111 (Streptomyces mutabilis TRM45540)	Streptomyces mutabilis TRM45540
7-epi-a-Eudesmol Synthase	1,10 (STC)	WP_043384366 (Streptomyces mutabilis TRM45540)	Streptomyces mutabilis TRM45540
(+)-Caryolan-1-ol Synthase	1,11 (STC)	WP_043391633 (Streptomyces sp. ACT-1)	Streptomyces sp. ACT-1
Terpene Cyclase	-	WP_043410615 (Cystobacter violaceus Cb vi76)	Cystobacter violaceus Cb vi76
Terpene Cyclase	-	WP_043431342 (Cystobacter fuscus DSM 2262)	Cystobacter fuscus DSM 2262
epi-Isozizaene Synthase	1,6 (STC)	WP_043443737 (Streptomyces nodosus ATCC 14899)	Streptomyces nodosus ATCC 14899
7-epi-a-Eudesmol Synthase	1,10 (STC)	WP_043446034 (Streptomyces nodosus ATCC 14899)	Streptomyces nodosus ATCC 14899
Terpene Cyclase	-	WP_043461378 (Streptomyces fradiae ATCC 19609)	Streptomyces fradiae ATCC 19609
Terpene Cyclase	-	WP_043466558 (Streptomyces fradiae ATCC 19609)	Streptomyces fradiae ATCC 19609
Terpene Cyclase	-	WP_043469222 (Streptomyces fradiae ATCC 19609)	Streptomyces fradiae ATCC 19609
(–)-a-Amorphene Synthase	1,10 (STC)	WP_043498451 (Streptomyces glaucescens GLA.O)	Streptomyces glaucescens GLA.O
epi-Isozizaene Synthase	1,6 (STC)	WP_043504002 (Streptomyces glaucescens GLA.O)	Streptomyces glaucescens GLA.O
7-epi-a-Eudesmol Synthase	1,10 (STC)	WP_043505603 (Streptomyces glaucescens GLA.O)	Streptomyces glaucescens GLA.O
(+)-4-epi-Cubebol Synthase	1,10 (STC)	WP_043653400 (Streptosporangium roseum DSM 43021)	Streptosporangium roseum DSM 43021
Terpene Cyclase	-	WP_043669639 (Nocardia vulneris W9851)	Nocardia vulneris W9851
7-epi-a-Eudesmol Synthase	1,10 (STC)	WP_043670258 (Streptomyces xylophagus NRRL B-12029)	Streptomyces xylophagus NRRL B-12029
Terpene Cyclase	-	WP_043961348 (Micromonospora carbonacea JXNU-1)	Micromonospora carbonacea JXNU-1
Terpene Cyclase	-	WP_043967360 (Micromonospora carbonacea JXNU-1)	Micromonospora carbonacea JXNU-1
(+)-epi-Cubenol Synthase	1,10 (STC)	WP_043971661 (Streptomyces fulvissimus DSM 40593)	Streptomyces fulvissimus DSM 40593
(+)-Caryolan-1-ol Synthase	1,11 (STC)	WP_043973388 (Streptomyces fulvissimus DSM 40593)	Streptomyces fulvissimus DSM 40593
Terpene Cyclase	-	WP_044191871 (Hyalangium minutum DSM 14724)	Hyalangium minutum DSM 14724
Terpene Cyclase	-	WP_044281543 (Myxococcus stipitatus DSM 14675)	Myxococcus stipitatus DSM 14675
Terpene Cyclase	-	WP_044366741 (Streptomyces natalensis NRRL B-5314)	Streptomyces natalensis NRRL B-5314
(+)-Caryolan-1-ol Synthase	1,11 (STC)	WP_044368733 (Streptomyces griseus S4-7)	Streptomyces griseus S4-7
(+)-epi-Cubenol Synthase	1,10 (STC)	WP_044371618 (Streptomyces griseus S4-7)	Streptomyces griseus S4-7
Pentalenene Synthase	1,11 (STC)	WP_044385555 (Streptomyces cyaneogriseus subsp. noncyanogenus NMWT 1)	Streptomyces cyaneogriseus subsp. noncyanogenus NMWT 1
7-epi-a-Eudesmol Synthase	1,10 (STC)	WP_044386810 (Streptomyces cyaneogriseus subsp. noncyanogenus NMWT 1)	Streptomyces cyaneogriseus subsp. noncyanogenus NMWT 1
epi-Isozizaene Synthase	1,6 (STC)	WP_044388300 (Streptomyces cyaneogriseus subsp. noncyanogenus NMWT 1)	Streptomyces cyaneogriseus subsp. noncyanogenus NMWT 1
Isoafricanol Synthase	1,11 (STC)	WP_044579249 (Streptomyces iranensis DSM 41954)	Streptomyces iranensis DSM 41954
(+)-Eremophilene Synthase	1,10 (STC)	WP_044987109 (Sorangium cellulosum So0157-2)	Sorangium cellulosum So0157-2
(–)-Germacradien-4-ol Synthase	1,10 (STC)	WP_045303122 (Saccharothrix sp. ST-888)	Saccharothrix sp. ST-888
Terpene Cyclase	-	WP_045305672 (Saccharothrix sp. ST-888)	Saccharothrix sp. ST-888
(–)-Neomeranol B Synthase	1,10 (STC)	WP_045557126 (Streptomyces sp. FxanaA7)	Streptomyces sp. FxanaA7
Terpene Cyclase	-	WP_045694361 (Streptomyces rubellomurinus ATCC 31215)	Streptomyces rubellomurinus ATCC 31215
Isoafricanol Synthase	1,11 (STC)	WP_046087231 (Streptomyces yogyakartensis MUSC164)	Streptomyces yogyakartensis MUSC164
epi-Isozizaene Synthase	1,6 (STC)	WP_046248959 (Streptomyces sp. MBT28)	Streptomyces sp. MBT28
epi-Isozizaene Synthase	1,6 (STC)	WP_046260453 (Streptomyces sp. WM6386)	Streptomyces sp. WM6386
epi-Isozizaene Synthase	1,6 (STC)	WP_046418613 (Streptomyces sp. MUSC136T)	Streptomyces sp. MUSC136T
Terpene Cyclase	-	WP_046507306 (Streptomyces sp. NRRL B-24891)	Streptomyces sp. NRRL B-24891
Terpene Cyclase	-	WP_046562957 (Micromonospora sp. HK10)	Micromonospora sp. HK10
Terpene Cyclase	-	WP_046563870 (Micromonospora sp. HK10)	Micromonospora sp. HK10
epi-Isozizaene Synthase	1,6 (STC)	WP_046586663 (Streptomyces mangrovisoli MUSC 149)	Streptomyces mangrovisoli MUSC 149
Terpene Cyclase	-	WP_046708564 (Streptomyces europaeiscabiei NRRL B-24443)	Streptomyces europaeiscabiei NRRL B-24443
Terpene Cyclase	-	WP_046710448 (Myxococcus fulvus 124B02)	Myxococcus fulvus 124B02
Terpene Cyclase	-	WP_046710450 (Myxococcus fulvus 124B02)	Myxococcus fulvus 124B02
Terpene Cyclase	-	WP_046710451 (Myxococcus fulvus 124B02)	Myxococcus fulvus 124B02
Terpene Cyclase	-	WP_046724871 (Streptomyces xiamenensis 318)	Streptomyces xiamenensis 318
epi-Isozizaene Synthase	1,6 (STC)	WP_046731150 (Streptomyces sp. MUSC119T)	Streptomyces sp. MUSC119T
(–)-a-Amorphene Synthase	1,10 (STC)	WP_046731271 (Streptomyces sp. MUSC119T)	Streptomyces sp. MUSC119T
7-epi-a-Eudesmol Synthase	1,10 (STC)	WP_046733902 (Streptomyces sp. MUSC119T)	Streptomyces sp. MUSC119T
Terpene Cyclase	-	WP_047019355 (Streptomyces sp. CNQ509)	Streptomyces sp. CNQ509
epi-Isozizaene Synthase	1,6 (STC)	WP_047122496 (Streptomyces leeuwenhoekii C34)	Streptomyces leeuwenhoekii C34
epi-Isozizaene Synthase	1,6 (STC)	WP_047141040 (Streptomyces sp. KE1)	Streptomyces sp. KE1
(+)-epi-Cubenol Synthase	1,10 (STC)	WP_047175681 (Streptomyces sp. MNU77)	Streptomyces sp. MNU77
(+)-Caryolan-1-ol Synthase	1,11 (STC)	WP_047178897 (Streptomyces sp. MNU77)	Streptomyces sp. MNU77
Terpene Cyclase	-	WP_047464224 (Streptomyces sp. M10)	Streptomyces sp. M10
epi-Isozizaene Synthase	1,6 (STC)	WP_047467321 (Streptomyces sp. M10)	Streptomyces sp. M10
Terpene Cyclase	-	WP_047861032 (Archangium gephyra DSM 2261)	Archangium gephyra DSM 2261
Terpene Cyclase	-	WP_047891630 (Micromonospora sp. RV43)	Micromonospora sp. RV43
Terpene Cyclase	-	WP_047892213 (Micromonospora sp. RV43)	Micromonospora sp. RV43
epi-Isozizaene Synthase	1,6 (STC)	WP_048455761 (Streptomyces sp. HNS054)	Streptomyces sp. HNS054
Terpene Cyclase	-	WP_048478937 (Streptomyces roseus ATCC 31245)	Streptomyces roseus ATCC 31245
Terpene Cyclase	-	WP_048479547 (Streptomyces roseus ATCC 31245)	Streptomyces roseus ATCC 31245
Avermitilol Synthase	1,10 (STC)	WP_048479931 (Streptomyces roseus ATCC 31245)	Streptomyces roseus ATCC 31245
Terpene Cyclase	-	WP_048480051 (Streptomyces roseus ATCC 31245)	Streptomyces roseus ATCC 31245
Terpene Cyclase	-	WP_048580750 (Streptomyces viridochromogenes NRRL 3414)	Streptomyces viridochromogenes NRRL 3414
(–)-a-Amorphene Synthase	1,10 (STC)	WP_048582027 (Streptomyces viridochromogenes NRRL 3414)	Streptomyces viridochromogenes NRRL 3414
epi-Isozizaene Synthase	1,6 (STC)	WP_048582098 (Streptomyces viridochromogenes NRRL 3416)	Streptomyces viridochromogenes NRRL 3416
Terpene Cyclase	-	WP_048873069 (Scytonema tolypothrichoides VB-61278)	Scytonema tolypothrichoides VB-61278
Terpene Cyclase	-	WP_049571610 (Streptomyces sp. SBT349)	Streptomyces sp. SBT349
Terpene Cyclase	-	WP_049649135 (Kitasatospora sp. MY 5-36)	Kitasatospora sp. MY 5-36
Terpene Cyclase	-	WP_049649249 (Kitasatospora sp. MY 5-36)	Kitasatospora sp. MY 5-36
(–)-Germacradien-4-ol Synthase	1,10 (STC)	WP_049649515 (Kitasatospora sp. MY 5-36)	Kitasatospora sp. MY 5-36
Terpene Cyclase	-	WP_049652665 (Kitasatospora sp. MY 5-36)	Kitasatospora sp. MY 5-36
(–)-Isohirsut-4-ene Synthase	1,11 (STC)	WP_049652960 (Kitasatospora sp. MY 5-36)	Kitasatospora sp. MY 5-36
Terpene Cyclase	-	WP_049714840 (Streptomyces caatingaensis CMAA 1322)	Streptomyces caatingaensis CMAA 1322
Terpene Cyclase	-	WP_049717833 (Streptomyces caatingaensis CMAA 1322)	Streptomyces caatingaensis CMAA 1322
(+)-epi-Cubenol Synthase	1,10 (STC)	WP_050359360 (Streptomyces anulatus ATCC 11523)	Streptomyces anulatus ATCC 11523
(+)-Caryolan-1-ol Synthase	1,11 (STC)	WP_050362337 (Streptomyces europaeiscabiei NCPPB 4064)	Streptomyces europaeiscabiei NCPPB 4064
Terpene Cyclase	-	WP_050363727 (Streptomyces fradiae ATCC 19609)	Streptomyces fradiae ATCC 19609
epi-Isozizaene Synthase	1,6 (STC)	WP_050372379 (Streptomyces acidiscabies NCPPB 4445)	Streptomyces acidiscabies NCPPB 4445
Terpene Cyclase	-	WP_050375609 (Streptomyces acidiscabies NCPPB 4445)	Streptomyces acidiscabies NCPPB 4445
Terpene Cyclase	-	WP_050430829 (Chondromyces crocatus Cm c5)	Chondromyces crocatus Cm c5
Selina-4(15),7(11)-diene Synthase	1,10 (STC)	WP_050502838 (Streptomyces monomycini NRRL B-24309)	Streptomyces monomycini NRRL B-24309
Selina-4(15),7(11)-diene Synthase	1,10 (STC)	WP_050509891 (Streptomyces sp. NRRL WC-3773)	Streptomyces sp. NRRL WC-3773
Terpene Cyclase	-	WP_051024602 (Nocardia aobensis NBRC 100429)	Nocardia aobensis NBRC 100429
Terpene Cyclase	-	WP_051031528 (Nocardia veterana NBRC 100344)	Nocardia veterana NBRC 100344
Terpene Cyclase	-	WP_051037069 (Nocardia otitidiscaviarum NBRC 14405)	Nocardia otitidiscaviarum NBRC 14405
Terpene Cyclase	-	WP_051042261 (Nocardia cerradoensis NBRC 101014)	Nocardia cerradoensis NBRC 101014
Selina-3,7(11)-diene Synthase	1,10 (STC)	WP_051093076 (Streptomyces sp. CNT302)	Streptomyces sp. CNT302
epi-Isozizaene Synthase	1,6 (STC)	WP_051135566 (Streptomyces sp. 351MFTsu5.1)	Streptomyces sp. 351MFTsu5.1
Terpene Cyclase	-	WP_051151864 (Nocardia niigatensis NBRC 100131)	Nocardia niigatensis NBRC 100131
Terpene Cyclase	-	WP_051152565 (Nocardia niigatensis NBRC 100131)	Nocardia niigatensis NBRC 100131
Terpene Cyclase	-	WP_051178528 (Nocardia concava NBRC 100430)	Nocardia concava NBRC 100430
Selina-4(15),7(11)-diene Synthase	1,10 (STC)	WP_051264736 (Streptomyces sp. TAA204)	Streptomyces sp. TAA204
Selina-4(15),7(11)-diene Synthase	1,10 (STC)	WP_051308038 (Streptomyces sp. CNS606)	Streptomyces sp. CNS606
Terpene Cyclase	-	WP_051338588 (Streptomyces flavidovirens DSM 40150)	Streptomyces flavidovirens DSM 40150
Terpene Cyclase	-	WP_051342433 (Pseudonocardia spinosispora DSM 44797)	Pseudonocardia spinosispora DSM 44797
Selina-4(15),7(11)-diene Synthase	1,10 (STC)	WP_051345616 (Streptomyces sp. TAA486)	Streptomyces sp. TAA486
Terpene Cyclase	-	WP_051367564 (Hamadaea tsunoensis DSM 44101)	Hamadaea tsunoensis DSM 44101
(+)-epi-Cubenol Synthase	1,10 (STC)	WP_051422505 (Streptomyces halstedii NRRL ISP-5068)	Streptomyces halstedii NRRL ISP-5068
Selina-3,7(11)-diene Synthase	1,10 (STC)	WP_051437120 (Streptomyces sp. CNR698)	Streptomyces sp. CNR698
epi-Isozizaene Synthase	1,6 (STC)	WP_051489968 (Streptomyces sp. CNH189)	Streptomyces sp. CNH189
Terpene Cyclase	-	WP_051503008 (Scytonema hofmanni UTEX B 1581)	Scytonema hofmanni UTEX B 1581
(–)-Isohirsut-4-ene Synthase	1,11 (STC)	WP_051653833 (Kitasatospora cheerisanensis KCTC 2395)	Kitasatospora cheerisanensis KCTC 2395
(+)-epi-Cubenol Synthase	1,10 (STC)	WP_051673653 (Streptomyces sp. NTK 937)	Streptomyces sp. NTK 937
Pristinol Synthase	1,11 (STC)	WP_051675452 (Streptomyces sp. URHA0041)	Streptomyces sp. URHA0041
(–)-Germacradien-4-ol Synthase	1,10 (STC)	WP_051711311 (Streptomyces sp. NRRL S-350)	Streptomyces sp. NRRL S-350
Terpene Cyclase	-	WP_051715882 (Streptomyces bikiniensis NRRL B-1049)	Streptomyces bikiniensis NRRL B-1049
Terpene Cyclase	-	WP_051717860 (Streptomyces megasporus NRRL B-16372)	Streptomyces megasporus NRRL B-16372
Terpene Cyclase	-	WP_051722517 (Streptomyces albus subsp. albus NRRL F-4971)	Streptomyces albus subsp. albus NRRL F-4971
Terpene Cyclase	-	WP_051739595 (Streptomyces catenulae NRRL B-2342)	Streptomyces catenulae NRRL B-2342
Terpene Cyclase	-	WP_051751412 (Streptomyces griseoluteus NRRL ISP-5360)	Streptomyces griseoluteus NRRL ISP-5360
(–)-Isohirsut-4-ene Synthase	1,11 (STC)	WP_051753761 (Streptomyces achromogenes subsp. achromogenes NRRL B-2120)	Streptomyces achromogenes subsp. achromogenes NRRL B-2120
Terpene Cyclase	-	WP_051755611 (Nocardia sp. NRRL WC-3656)	Nocardia sp. NRRL WC-3656
(–)-Germacradien-4-ol Synthase	1,10 (STC)	WP_051769500 (Streptomyces sp. NRRL F-6131)	Streptomyces sp. NRRL F-6131
Avermitilol Synthase	1,10 (STC)	WP_051805248 (Streptomyces sp. NRRL F-2747)	Streptomyces sp. NRRL F-2747
Terpene Cyclase	-	WP_051811698 (Kitasatospora sp. MBT63)	Kitasatospora sp. MBT63
(–)-Isohirsut-4-ene Synthase	1,11 (STC)	WP_051815204 (Streptomyces lavenduligriseus NRRL ISP-5487)	Streptomyces lavenduligriseus NRRL ISP-5487
(–)-Germacradien-4-ol Synthase	1,10 (STC)	WP_051824618 (Streptomyces aureofaciens NRRL B-1286)	Streptomyces aureofaciens NRRL B-1286
Terpene Cyclase	-	WP_051826090 (Streptomyces aureofaciens NRRL B-1286)	Streptomyces aureofaciens NRRL B-1286
(–)-a-Amorphene Synthase	1,10 (STC)	WP_051827588 (Streptomyces bicolor NRRL B-3897)	Streptomyces bicolor NRRL B-3897
(–)-Isohirsut-4-ene Synthase	1,11 (STC)	WP_051828903 (Streptomyces sp. NRRL S-384)	Streptomyces sp. NRRL S-384
(–)-Germacradien-4-ol Synthase	1,10 (STC)	WP_051829963 (Streptomyces novaecaesareae NRRL B-1267)	Streptomyces novaecaesareae NRRL B-1267
Terpene Cyclase	-	WP_051833452 (Streptomyces katrae NRRL B-16271)	Streptomyces katrae NRRL B-16271
(–)-Germacradien-4-ol Synthase	1,10 (STC)	WP_051837300 (Streptomyces sp. NRRL WC-3742)	Streptomyces sp. NRRL WC-3742
(+)-Isodauc-8-en-11-ol Synthase	1,7 (STC)	WP_051842283 (Streptomyces sp. NRRL F-5193)	Streptomyces sp. NRRL F-5193
epi-Isozizaene Synthase	1,6 (STC)	WP_051844779 (Streptomyces sp. NRRL S-813)	Streptomyces sp. NRRL S-813
Terpene Cyclase	-	WP_051845237 (Streptomyces globisporus subsp. globisporus NRRL B-2293)	Streptomyces globisporus subsp. globisporus NRRL B-2293
(–)-a-Amorphene Synthase	1,10 (STC)	WP_051853284 (Streptomyces sp. NRRL S-146)	Streptomyces sp. NRRL S-146
Terpene Cyclase	-	WP_051853468 (Streptomyces sp. NRRL S-146)	Streptomyces sp. NRRL S-146
Terpene Cyclase	-	WP_051855589 (Streptomyces sp. NRRL B-1347)	Streptomyces sp. NRRL B-1347
Pentalenene Synthase	1,11 (STC)	WP_051856697 (Streptomyces sp. NRRL B-1347)	Streptomyces sp. NRRL B-1347
Terpene Cyclase	-	WP_051897731 (Sciscionella sp. SE31)	Sciscionella sp. SE31
Terpene Cyclase	-	WP_051898608 (Sciscionella sp. SE31)	Sciscionella sp. SE31
Terpene Cyclase	-	WP_051942755 (Streptacidiphilus rugosus AM-16)	Streptacidiphilus rugosus AM-16
Terpene Cyclase	-	WP_051954211 (Methylobacter whittenburyi UCM-B-3033)	Methylobacter whittenburyi UCM-B-3033
Terpene Cyclase	-	WP_051961668 (Methylobacter sp. BBA5.1)	Methylobacter sp. BBA5.1
Terpene Cyclase	-	WP_052022110 (Actinokineospora spheciospongiae EG49)	Actinokineospora sp. EG49
epi-Isozizaene Synthase	1,6 (STC)	WP_052029336 (Streptomyces aurantiacus JA 4570)	Streptomyces aurantiacus JA 4570
epi-Isozizaene Synthase	1,6 (STC)	WP_052183837 (Streptomyces sp. 303MFCol5.2)	Streptomyces sp. 303MFCol5.2
Terpene Cyclase	-	WP_052373266 (Nocardia otitidiscaviarum IFM 11049)	Nocardia otitidiscaviarum IFM 11049
Terpene Cyclase	-	WP_052376730 (Chondromyces apiculatus DSM 436)	Chondromyces apiculatus DSM 436
Terpene Cyclase	-	WP_052392773 (Streptomyces roseoverticillatus NRRL B-3500)	Streptomyces roseoverticillatus NRRL B-3500
epi-Isozizaene Synthase	1,6 (STC)	WP_052410610 (Streptomyces olivaceus NRRL B-3009)	Streptomyces olivaceus NRRL B-3009
Selina-4(15),7(11)-diene Synthase	1,10 (STC)	WP_052432700 (Streptacidiphilus carbonis NBRC 100919)	Streptacidiphilus carbonis NBRC 100919
Terpene Cyclase	-	WP_052434617 (Streptacidiphilus melanogenes NBRC 103184)	Streptacidiphilus melanogenes NBRC 103184
Terpene Cyclase	-	WP_052441396 (Streptacidiphilus anmyonensis NBRC 103185)	Streptacidiphilus anmyonensis NBRC 103185
Terpene Cyclase	-	WP_052442623 (Streptacidiphilus neutrinimicus NBRC 100921)	Streptacidiphilus neutrinimicus NBRC 100921
Terpene Cyclase	-	WP_052498859 (Streptomyces vietnamensis GIM4.0001)	Streptomyces vietnamensis GIM4.0001
Terpene Cyclase	-	WP_052582259 (Actinosporangium sp. NRRL B-3428)	Actinosporangium sp. NRRL B-3428
Terpene Cyclase	-	WP_052687012 (Streptomyces lydicus A02)	Streptomyces lydicus A02
Terpene Cyclase	-	WP_052706009 (Streptomyces sp. NRRL B-1568)	Streptomyces sp. NRRL B-1568
(–)-Germacradien-4-ol Synthase	1,10 (STC)	WP_052706541 (Streptomyces rubellomurinus ATCC 31215)	Streptomyces rubellomurinus ATCC 31215
(–)-Germacradien-4-ol Synthase	1,10 (STC)	WP_052709474 (Streptomyces sp. NRRL S-495)	Streptomyces sp. NRRL S-495
epi-Isozizaene Synthase	1,6 (STC)	WP_052840771 (Streptomyces aureofaciens NRRL B-2183)	Streptomyces aureofaciens NRRL B-2183
Terpene Cyclase	-	WP_052849460 (Streptomyces avicenniae NRRL B-24776)	Streptomyces avicenniae NRRL B-24776
Selina-4(15),7(11)-diene Synthase	1,10 (STC)	WP_052857252 (Streptomyces celluloflavus NRRL B-2493)	Streptomyces celluloflavus NRRL B-2493
Terpene Cyclase	-	WP_052862813 (Streptomyces niger NRRL B-3857)	Streptomyces niger NRRL B-3857
Terpene Cyclase	-	WP_052862873 (Streptomyces niger NRRL B-3857)	Streptomyces niger NRRL B-3857
Terpene Cyclase	-	WP_052867376 (Streptomyces niger NRRL B-3857)	Streptomyces niger NRRL B-3857
epi-Isozizaene Synthase	1,6 (STC)	WP_053136872 (Streptomyces ambofaciens ATCC 23877)	Streptomyces ambofaciens ATCC 23877
7-epi-a-Eudesmol Synthase	1,10 (STC)	WP_053140791 (Streptomyces ambofaciens ATCC 23877)	Streptomyces ambofaciens ATCC 23877
Avermitilol Synthase	1,10 (STC)	WP_053173960 (Streptomyces virginiae NRRL B-1447)	Streptomyces virginiae NRRL B-1447
(–)-a-Amorphene Synthase	1,10 (STC)	WP_053191653 (Streptomyces resistomycificus DSM 40133)	Streptomyces resistomycificus DSM 40133
(–)-a-Amorphene Synthase	1,10 (STC)	WP_053196372 (Streptomyces viridochromogenes NRRL 3416)	Streptomyces viridochromogenes NRRL 3416
epi-Isozizaene Synthase	1,6 (STC)	WP_053211971 (Streptomyces antibioticus NRRL B-2032)	Streptomyces antibioticus NRRL B-2032
Terpene Cyclase	-	WP_053457506 (Hapalosiphon sp. MRB220)	Hapalosiphon sp. MRB220
(+)-Caryolan-1-ol Synthase	1,11 (STC)	WP_053559326 (Streptomyces sp. CFMR 7)	Streptomyces sp. CFMR 7
(+)-epi-Cubenol Synthase	1,10 (STC)	WP_053562008 (Streptomyces sp. CFMR 7)	Streptomyces sp. CFMR 7
Avermitilol Synthase	1,10 (STC)	WP_053611954 (Streptomyces sp. XY533)	Streptomyces sp. XY533
Avermitilol Synthase	1,10 (STC)	WP_053627565 (Streptomyces sp. XY511)	Streptomyces sp. XY511
Terpene Cyclase	-	WP_053631137 (Streptomyces sp. H021)	Streptomyces sp. H021
epi-Isozizaene Synthase	1,6 (STC)	WP_053637110 (Streptomyces sp. XY152)	Streptomyces sp. XY152
Terpene Cyclase	-	WP_053641122 (Streptomyces sp. NRRL F-6491)	Streptomyces sp. NRRL F-6491
(+)-Isodauc-8-en-11-ol Synthase	1,7 (STC)	WP_053643896 (Streptomyces sp. NRRL F-6491)	Streptomyces sp. NRRL F-6491
(–)-Germacradien-4-ol Synthase	1,10 (STC)	WP_053651086 (Streptomyces sp. XY431)	Streptomyces sp. XY431
epi-Isozizaene Synthase	1,6 (STC)	WP_053662063 (Streptomyces sp. MMG1121)	Streptomyces sp. MMG1121
(–)-a-Amorphene Synthase	1,10 (STC)	WP_053674329 (Streptomyces sp. NRRL B-1140)	Streptomyces sp. NRRL B-1140
Terpene Cyclase	-	WP_053678649 (Streptomyces sp. XY66)	Streptomyces sp. XY66
Avermitilol Synthase	1,10 (STC)	WP_053683245 (Streptomyces sp. XY593)	Streptomyces sp. XY593
Terpene Cyclase	-	WP_053687598 (Streptomyces sp. MMG1064)	Streptomyces sp. MMG1064
Terpene Cyclase	-	WP_053693282 (Streptomyces sp. WM6372)	Streptomyces sp. WM6372
Selina-4(15),7(11)-diene Synthase	1,10 (STC)	WP_053695961 (Streptomyces sp. NRRL F-5755)	Streptomyces sp. NRRL F-5755
Avermitilol Synthase	1,10 (STC)	WP_053704739 (Streptomyces sp. WM6368)	Streptomyces sp. WM6368
Terpene Cyclase	-	WP_053705916 (Streptomyces sp. WM6373)	Streptomyces sp. WM6373
epi-Isozizaene Synthase	1,6 (STC)	WP_053708247 (Streptomyces sp. NRRL B-3648)	Streptomyces sp. NRRL B-3648
Terpene Cyclase	-	WP_053720941 (Saccharothrix sp. NRRL B-16348)	Saccharothrix sp. NRRL B-16348
Terpene Cyclase	-	WP_053726721 (Streptomyces sp. WM6378)	Streptomyces sp. WM6378
epi-Isozizaene Synthase	1,6 (STC)	WP_053744531 (Streptomyces sp. NRRL WC-3618)	Streptomyces sp. NRRL WC-3618
epi-Isozizaene Synthase	1,6 (STC)	WP_053750190 (Streptomyces sp. MMG1533)	Streptomyces sp. MMG1533
(–)-a-Amorphene Synthase	1,10 (STC)	WP_053752268 (Streptomyces sp. MMG1533)	Streptomyces sp. MMG1533
7-epi-a-Eudesmol Synthase	1,10 (STC)	WP_053757097 (Streptomyces sp. AS58)	Streptomyces sp. AS58
epi-Isozizaene Synthase	1,6 (STC)	WP_053757363 (Streptomyces sp. AS58)	Streptomyces sp. AS58
(–)-a-Amorphene Synthase	1,10 (STC)	WP_053757563 (Streptomyces sp. AS58)	Streptomyces sp. AS58
Terpene Cyclase	-	WP_053788752 (Streptomyces sp. XY332)	Streptomyces sp. XY332
Terpene Cyclase	-	WP_053789170 (Streptomyces sp. XY332)	Streptomyces sp. XY332
Selina-4(15),7(11)-diene Synthase	1,10 (STC)	WP_053804801 (Streptomyces rimosus subsp. pseudoverticillatus NRRL WC-3896)	Streptomyces rimosus subsp. pseudoverticillatus NRRL WC-3896
epi-Isozizaene Synthase	1,6 (STC)	WP_053847914 (Streptomyces sp. NRRL B-24085)	Streptomyces sp. NRRL B-24085
7-epi-a-Eudesmol Synthase	1,10 (STC)	WP_053912760 (Streptomyces sp. TP-A0875)	Streptomyces sp. TP-A0875
Terpene Cyclase	-	WP_053923023 (Streptomyces chattanoogensis NRRL ISP-5002)	Streptomyces chattanoogensis NRRL ISP-5002
(+)-(1(10)E,4E,6S,7R)-Germacradien-6-ol	1,10 (STC)	WP_053929051 (Streptomyces sp. NRRL S-4)	Streptomyces sp. NRRL S-4
(+)-epi-Cubenol Synthase	1,10 (STC)	WP_053929097 (Streptomyces sp. NRRL S-4)	Streptomyces sp. NRRL S-4
Selina-4(15),7(11)-diene Synthase	1,10 (STC)	WP_053933160 (Streptomyces sp. NRRL F-6602)	Streptomyces sp. NRRL F-6602
(+)-Isodauc-8-en-11-ol Synthase	1,7 (STC)	WP_054222105 (Actinobacteria bacterium OV450)	Actinobacteria bacterium OV450
epi-Isozizaene Synthase	1,6 (STC)	WP_055417931 (Streptomyces pactum ACT12)	Streptomyces pactum ACT12
7-epi-a-Eudesmol Synthase	1,10 (STC)	WP_055421192 (Streptomyces pactum ACT12)	Streptomyces pactum ACT12
Terpene Cyclase	-	WP_055470269 (Streptomyces pathocidini NRRL B-24287)	Streptomyces pathocidini NRRL B-24287
Terpene Cyclase	-	WP_055470869 (Streptomyces pathocidini NRRL B-24287)	Streptomyces pathocidini NRRL B-24287
Terpene Cyclase	-	WP_055481332 (Microbispora sp. GMKU363)	Microbispora sp. GMKU363
Selina-4(15),7(11)-diene Synthase	1,10 (STC)	WP_055487629 (Streptomyces sp. WMMB 322)	Streptomyces sp. WMMB 322
(–)-a-Amorphene Synthase	1,10 (STC)	WP_055490727 (Streptomyces sp. TP-A0356)	Streptomyces sp. TP-A0356
(–)-a-Amorphene Synthase	1,10 (STC)	WP_055491079 (Streptomyces sp. TP-A0356)	Streptomyces sp. TP-A0356
epi-Isozizaene Synthase	1,6 (STC)	WP_055492475 (Streptomyces sp. TP-A0356)	Streptomyces sp. TP-A0356
Selina-4(15),7(11)-diene Synthase	1,10 (STC)	WP_055497964 (Streptomyces flocculus NRRL B-2465)	Streptomyces flocculus NRRL B-2465
Terpene Cyclase	-	WP_055506033 (Nonomuraea sp. NBRC 110462)	Nonomuraea sp. NBRC 110462
epi-Isozizaene Synthase	1,6 (STC)	WP_055512875 (Streptomyces aurantiacus NRRL ISP-5412)	Streptomyces aurantiacus NRRL ISP-5412
epi-Isozizaene Synthase	1,6 (STC)	WP_055524919 (Streptomyces graminilatus NRRL B-59124)	Streptomyces graminilatus NRRL B-59124
Terpene Cyclase	-	WP_055531804 (Streptomyces alboniger NRRL B-1832)	Streptomyces alboniger NRRL B-1832
Pentalenene Synthase	1,11 (STC)	WP_055532551 (Streptomyces graminilatus NRRL B-59124)	Streptomyces graminilatus NRRL B-59124
Terpene Cyclase	-	WP_055545735 (Streptomyces sp. NBRC 110028)	Streptomyces sp. NBRC 110028
Terpene Cyclase	-	WP_055551115 (Streptomyces kanamyceticus NRRL B-2535)	Streptomyces kanamyceticus NRRL B-2535
Terpene Cyclase	-	WP_055556517 (Streptomyces sp. NBRC 110028)	Streptomyces sp. NBRC 110028
(+)-epi-Cubenol Synthase	1,10 (STC)	WP_055561741 (Streptomyces luridiscabiei NRRL B-24455)	Streptomyces luridiscabiei NRRL B-24455
Terpene Cyclase	-	WP_055563706 (Streptomyces atriruber NRRL B-24165)	Streptomyces atriruber NRRL B-24165
epi-Isozizaene Synthase	1,6 (STC)	WP_055572165 (Streptomyces emeiensis NRRL B-24621)	Streptomyces emeiensis NRRL B-24621
7-epi-a-Eudesmol Synthase	1,10 (STC)	WP_055594352 (Streptomyces hirsutus NRRL B-2713)	Streptomyces hirsutus NRRL B-2713
epi-Isozizaene Synthase	1,6 (STC)	WP_055595663 (Streptomyces hirsutus NRRL B-2713)	Streptomyces hirsutus NRRL B-2713
(+)-Isodauc-8-en-11-ol Synthase	1,7 (STC)	WP_055601754 (Streptomyces aureus NRRL B-2808)	Streptomyces aureus NRRL B-2808
Terpene Cyclase	-	WP_055602453 (Streptomyces aureus NRRL B-2808)	Streptomyces aureus NRRL B-2808
epi-Isozizaene Synthase	1,6 (STC)	WP_055604820 (Streptomyces bambergiensis NRRL B-12521)	Streptomyces bambergiensis NRRL B-12521
7-epi-a-Eudesmol Synthase	1,10 (STC)	WP_055608294 (Streptomyces bambergiensis NRRL B-12521)	Streptomyces bambergiensis NRRL B-12521
Terpene Cyclase	-	WP_055613914 (Streptomyces phaeochromogenes NRRL B-1248)	Streptomyces phaeochromogenes NRRL B-1248
(–)-a-Amorphene Synthase	1,10 (STC)	WP_055617891 (Streptomyces phaeochromogenes NRRL B-1248)	Streptomyces phaeochromogenes NRRL B-1248
epi-Isozizaene Synthase	1,6 (STC)	WP_055624154 (Streptomyces sp. JHA19)	Streptomyces sp. JHA19
7-epi-a-Eudesmol Synthase	1,10 (STC)	WP_055627537 (Streptomyces cyanoalbus NRRL B-3040)	Streptomyces cyanoalbus NRRL B-3040
epi-Isozizaene Synthase	1,6 (STC)	WP_055629798 (Streptomyces cyanoalbus NRRL B-3040)	Streptomyces cyanoalbus NRRL B-3040
epi-Isozizaene Synthase	1,6 (STC)	WP_055635188 (Streptomyces griseoruber DSM 40281)	Streptomyces griseoruber DSM 40281
epi-Isozizaene Synthase	1,6 (STC)	WP_055688732 (Streptomyces prasinus NRRL B-2712)	Streptomyces prasinus NRRL B-2712
7-epi-a-Eudesmol Synthase	1,10 (STC)	WP_055692562 (Streptomyces prasinus NRRL B-2712)	Streptomyces prasinus NRRL B-2712
epi-Isozizaene Synthase	1,6 (STC)	WP_055694170 (Streptomyces prasinopilosus NRRL B-2711)	Streptomyces prasinopilosus NRRL B-2711
Terpene Cyclase	-	WP_055700441 (Streptomyces silaceus NRRL B-24166)	Streptomyces silaceus NRRL B-24166
Pentalenene Synthase	1,11 (STC)	WP_055701358 (Streptomyces silaceus NRRL B-24166)	Streptomyces silaceus NRRL B-24166
(–)-a-Amorphene Synthase	1,10 (STC)	WP_055704601 (Streptomyces puniciscabiei NRRL B-24456)	Streptomyces puniciscabiei NRRL B-24456
epi-Isozizaene Synthase	1,6 (STC)	WP_055705989 (Streptomyces puniciscabiei NRRL B-24456)	Streptomyces puniciscabiei NRRL B-24456
(–)-Isohirsut-4-ene Synthase	1,11 (STC)	WP_055718916 (Streptomyces niveiscabiei NRRL B-24457)	Streptomyces niveiscabiei NRRL B-24457
epi-Isozizaene Synthase	1,6 (STC)	WP_055719116 (Streptomyces niveiscabiei NRRL B-24457)	Streptomyces niveiscabiei NRRL B-24457
(+)-Isodauc-8-en-11-ol Synthase	1,7 (STC)	WP_056563607 (Streptomyces sp. Root66D1)	Streptomyces sp. Root66D1
(+)-Caryolan-1-ol Synthase	1,11 (STC)	WP_056703945 (Streptomyces sp. Root63)	Streptomyces sp. Root63
(+)-epi-Cubenol Synthase	1,10 (STC)	WP_056787122 (Streptomyces sp. Root1319)	Streptomyces sp. Root1319
(–)-Germacradien-4-ol Synthase	1,10 (STC)	WP_057236595 (Kitasatospora sp. Root187)	Kitasatospora sp. Root187
Terpene Cyclase	-	WP_057287023 (Achromobacter sp. Root83)	Achromobacter sp. Root83
epi-Isozizaene Synthase	1,6 (STC)	WP_057603573 (Streptomyces sp. Root1310)	Streptomyces sp. Root1310
epi-Isozizaene Synthase	1,6 (STC)	WP_057612212 (Streptomyces sp. Root369)	Streptomyces sp. Root369
(+)-Caryolan-1-ol Synthase	1,11 (STC)	WP_057665866 (Streptomyces anulatus ATCC 11523)	Streptomyces anulatus ATCC 11523
epi-Isozizaene Synthase	1,6 (STC)	WP_058084022 (Streptomyces corchorusii DSM 40340)	Streptomyces corchorusii DSM 40340
epi-Isozizaene Synthase	1,6 (STC)	WP_058849653 (Streptomyces silvensis ATCC 53525)	Streptomyces silvensis ATCC 53525
epi-Isozizaene Synthase	1,6 (STC)	WP_058917971 (Streptomyces sp. 4F)	Streptomyces sp. 4F
epi-Isozizaene Synthase	1,6 (STC)	WP_058923315 (Streptomyces sp. CdTB01)	Streptomyces sp. CdTB01
Selina-3,7(11)-diene Synthase	1,10 (STC)	WP_058940571 (Streptomyces kanasensis ZX01)	Streptomyces kanasensis ZX01
Terpene Cyclase	-	WP_059008828 (Streptomyces specialis GW41-1564)	Streptomyces specialis GW41-1564
(–)-Neomeranol B Synthase	1,10 (STC)	WP_059081999 (Streptomyces scabiei S58)	Streptomyces scabiei S58
epi-Isozizaene Synthase	1,6 (STC)	WP_059128805 (Streptomyces sp. NRRL F-5122)	Streptomyces sp. NRRL F-5122
Isoafricanol Synthase	1,11 (STC)	WP_059145469 (Streptomyces violaceusniger NRRL F-8817)	Streptomyces violaceusniger NRRL F-8817
epi-Isozizaene Synthase	1,6 (STC)	WP_059192428 (Streptomyces antibioticus DSM 40234)	Streptomyces antibioticus DSM 40234
epi-Isozizaene Synthase	1,6 (STC)	WP_059204516 (Streptomyces canus DSM 40017)	Streptomyces canus DSM 40017
epi-Isozizaene Synthase	1,6 (STC)	WP_059213545 (Streptomyces griseus subsp. griseus NRRL WC-3066)	Streptomyces griseus subsp. griseus NRRL WC-3066
epi-Isozizaene Synthase	1,6 (STC)	WP_059252529 (Streptomyces reticuli Tü 45)	Streptomyces reticuli Tü 45
epi-Isozizaene Synthase	1,6 (STC)	WP_059300762 (Streptomyces canus C-509)	Streptomyces canus C-509
7-epi-a-Eudesmol Synthase	1,10 (STC)	WP_059413783 (Streptomyces azureus ATCC 14921)	Streptomyces azureus ATCC 14921
Terpene Cyclase	-	WP_059414878 (Streptomyces azureus ATCC 14921)	Streptomyces azureus ATCC 14921
epi-Isozizaene Synthase	1,6 (STC)	WP_059416553 (Streptomyces azureus ATCC 14921)	Streptomyces azureus ATCC 14921
(–)-a-Amorphene Synthase	1,10 (STC)	WP_059419229 (Streptomyces azureus ATCC 14921)	Streptomyces azureus ATCC 14921
Terpene Cyclase	-	WP_059512948 (Burkholderia sp. TSV85)	Burkholderia sp. TSV85
Terpene Cyclase	-	WP_059573288 (Burkholderia sp. TSV86)	Burkholderia sp. TSV86
Selina-4(15),7(11)-diene Synthase	1,10 (STC)	WP_060727773 (Streptomyces albus subsp. albus NRRL F-4371)	Streptomyces albus subsp. albus NRRL F-4371
Terpene Cyclase	-	WP_060893906 (Streptomyces europaeiscabiei 96-14)	Streptomyces europaeiscabiei 96-14
epi-Isozizaene Synthase	1,6 (STC)	WP_060897923 (Streptomyces diastatochromogenes ATCC 12309)	Streptomyces diastatochromogenes ATCC 12309
Terpene Cyclase	-	WP_061291781 (Herbidospora cretacea NBRC 15474)	Herbidospora cretacea NBRC 15474
epi-Isozizaene Synthase	1,6 (STC)	WP_061446904 (Streptomyces sp. CCM_MD2014)	Streptomyces sp. CCM_MD2014
Terpene Cyclase	-	YP_003765432 (Amycolatopsis mediterranei U32)	Amycolatopsis mediterranei U32
Geosmin Synthase	1,10 (STC)	WP_011030632 (Streptomyces coelicolor A3(2))	Streptomyces coelicolor A3(2)
Geosmin Synthase	1,10 (STC)	YP_001866236 (Nostoc punctiforme PCC73102)	Nostoc punctiforme PCC73102
2-Methylisoborneol Synthase	1,6 (MTC)	WP_011031839 (Streptomyces coelicolor A3(2))	Streptomyces coelicolor A3(2)
2-Methylisoborneol Synthase	1,6 (MTC)	ADU79148 (Pseudoanabaena limnetica Castaic Lake)	Pseudoanabaena limnetica Castaic Lake
2-Methylenebornane Synthase	1,6 (MTC)	WP_011333305 (Pseudomonas fluorescens PfO-1)	Pseudomonas fluorescens PfO-1
